# Supplementary material for: CLOCK inhibits the proliferation of porcine ovarian granulosa cells by targeting ASB9
Source: J Anim Sci Biotechnol. 2023 Jun 7;14:82. doi: 10.1186/s40104-023-00884-7 (PMC10245596; doi:10.1186/s40104-023-00884-7)
Supplement: Supplementary file 2 — Additional file 2: Table S1. Differentially expressed genes. [file 40104_2023_884_MOESM2_ESM.xls]

gene_id	pc_CLOCK_1	pc_CLOCK_2	pc_CLOCK_3	pc3_1_1	pc3_1_2	pc3_1_3	PC_CLOCK	PC	log2FoldChange	pvalue	padj	gene_name	gene_chr	gene_start	gene_end	gene_strand	gene_length	gene_biotype	gene_description	tf_family
100158057	19576.7869943874	19579.81514278	27121.5005353869	153.886415926102	122.695879987851	120.390867126463	22092.7008908514	132.324387680139	7.38187237964	0	0	ASB9	NC_010461.5	11800546	11828251	-	1545	protein_coding	ankyrin repeat and SOCS box containing 9%2C transcript variant X2	-
100628097	2353.72870160669	1491.06308142249	2777.787573936	549.594342593222	612.421676835909	518.852675137942	2207.52645232173	560.289564855691	1.97814275884545	6.93491268365992e-22	7.29344766940513e-18	CLOCK	NC_010450.4	54793323	54910192	-	6827	protein_coding	clock circadian regulator%2C transcript variant X7	bHLH
396906	95.6411500043353	105.968634088517	86.7456216704511	36.9727103199077	32.7894162036497	26.6351475943502	96.1184685877677	32.1324247059692	1.57895969878509	6.93762595504775e-08	0.000486420081128248	HSPA6	NC_010446.5	88970592	88973109	-	2518	protein_coding	heat shock protein family A (Hsp70) member 6	-
396752	15436.4816106997	17286.9539892719	12665.8246041266	22797.1733307669	22179.3957540107	21098.2331124367	15129.7534013661	22024.9340657381	-0.541743344092728	2.39934710421146e-05	0.12616966747496	RSAD2	NC_010445.4	128880853	128897809	-	2885	protein_coding	radical S-adenosyl methionine domain containing 2	-
100155467	9481.8636114298	10123.2867697835	8437.45746781254	13194.2612720017	12209.2977818945	12077.4413251821	9347.53594967529	12493.6667930261	-0.418541480321524	6.51069580671258e-05	0.273891951196785	IFIT2	NC_010456.5	101193421	101204292	+	3533	protein_coding	interferon induced protein with tetratricopeptide repeats 2%2C transcript variant X1	-
100739264	1291.15552505853	1428.23212138771	1359.01473950373	1755.70410897508	1691.29924224632	1774.9662356875	1359.46746198332	1740.65652896963	-0.356556170229108	0.000268350007005895	0.940745674560331	HES4	NC_010448.4	63351593	63356690	-	4827	protein_coding	hes family bHLH transcription factor 4	bHLH
110257936	8.60770350039017	11.2533062748867	19.2768048156558	18.9859863804931	70.8674479240171	63.9243542264404	13.0459381969776	51.2592628436502	-1.97330177669446	0.000481930808744199	0.956473999838579	LOC110257936	NC_010462.3	6985633	6999844	-	6671	protein_coding	putative GTP-binding protein 6	-
100513634	645.577762529263	738.029336527989	739.2654646804	506.626057626843	560.593244772076	428.293173317151	707.624187912551	498.504158572023	0.505273591780884	0.000509619082590809	0.956473999838579	MPC1	NC_010443.5	2541475	2552864	+	2891	protein_coding	mitochondrial pyruvate carrier 1%2C transcript variant X1	-
100738053	0.956411500043353	3.75110209162892	1.92768048156558	14.9889366161788	10.5772310334354	25.5697416905762	2.21173135774595	17.0453031133968	-2.94105653518539	0.00066430226534216	0.956473999838579	CHD5	NC_010448.4	67017410	67086685	-	9855	protein_coding	chromodomain helicase DNA binding protein 5%2C transcript variant X1	-
397274	1178.29896805341	1189.09936304637	1169.13821206952	1498.89366161788	1451.19609778734	1446.8212173251	1178.84551438977	1465.63699224344	-0.314213930319591	0.000768139877493984	0.956473999838579	C1S	NC_010447.5	63670309	63681466	-	2977	protein_coding	complement C1s%2C transcript variant X2	-
497061	2081.15142409434	2045.28841546067	1812.98349291243	2717.99383973376	2335.45261218253	2613.44068195764	1979.80777748914	2555.62904462464	-0.368359040297022	0.000997295892187973	0.956473999838579	ADAMTS1	NC_010455.5	190277175	190285957	-	4008	protein_coding	ADAM metallopeptidase with thrombospondin type 1 motif 1	-
100518382	0	0	0	1.99852488215717	6.34633862006123	15.9810885566101	0	8.10865068627617	-5.52939983841628	0.00101912798571699	0.956473999838579	ISM2	NC_010449.5	100523519	100541433	-	3771	protein_coding	isthmin 2	-
445464	483.944219021936	461.385557270357	526.256771467403	643.52501205461	637.807031316154	616.87001828515	490.528849253232	632.734020551971	-0.367498310158503	0.00244638615815354	0.956473999838579	C1R	NC_010447.5	63644097	63655149	+	2456	protein_coding	complement C1r	-
110258599	0	0	0	6.9948370875501	2.11544620668708	9.58865313396607	0	6.23297880940108	-5.1528302696418	0.0026864699787033	0.956473999838579	LOC110258599	NW_018085108.1	23998	24738	-	583	lncRNA	uncharacterized LOC110258599	-
100518083	6756.09083630624	6871.08125634127	6760.37544885049	8131.99774549754	8110.62075643826	7776.39769164648	6795.84918049933	8006.33873119409	-0.236500240057603	0.0027405055092658	0.956473999838579	HERC5	NC_010450.4	130532256	130591158	-	5218	protein_coding	HECT and RLD domain containing E3 ubiquitin protein ligase 5	-
110261010	14.3461725006503	12.191081797794	39.5174498720944	4.99631220539293	4.23089241337416	5.32702951887004	22.0182347235129	4.85141137921237	2.18097086505387	0.00289136385385236	0.956473999838579	PPM1N	NC_010448.4	51865061	51871146	+	3688	protein_coding	protein phosphatase%2C Mg2+/Mn2+ dependent 1N (putative)	-
100154573	279.272158012659	325.408106448808	361.440090293546	227.831836565918	234.814528942266	227.996863407638	322.040118251671	230.214409638607	0.484260420770258	0.0030065270864393	0.956473999838579	GMPR	NC_010449.5	12254393	12298802	+	6042	protein_coding	guanosine monophosphate reductase%2C transcript variant X2	-
100154721	168.32842400763	191.306206673075	216.864054176128	137.898216868845	127.984495504568	123.587084837785	192.166228285611	129.823265737066	0.565183342028667	0.00354852330902622	0.956473999838579	ADIRF	NC_010456.5	87928721	87930935	+	408	protein_coding	adipogenesis regulatory factor	-
110262090	150.156605506806	162.235165462951	104.094746004541	224.834049242682	198.851943428585	217.342804369897	138.828838991433	213.676265680388	-0.62181514945838	0.00359568873361086	0.956473999838579	LOC110262090	NC_010450.4	42324654	42384908	-	8765	protein_coding	zinc finger protein 493-like%2C transcript variant X6	zf-C2H2
100153038	7067.88098532038	7202.11601592752	7454.3404222141	9204.20634477486	8784.39037326809	8126.91623398813	7241.44580782066	8705.17098401036	-0.265633917697298	0.0036567036423074	0.956473999838579	IFIT1	NC_010456.5	101237403	101249486	+	2097	protein_coding	interferon-induced protein with tetratricopeptide repeats 1	-
110257720	0.956411500043353	1.87555104581446	0	14.9889366161788	4.23089241337416	12.7848708452881	0.943987515285937	10.6682332916137	-3.4914179199782	0.00400657627994369	0.956473999838579	LOC110257720	NC_010461.5	11104	31716	+	678	lncRNA	uncharacterized LOC110257720	-
100101927	1874.56654008497	1915.87539329947	1613.46856307039	2425.20994449773	2222.27624012478	2139.33505477821	1801.30349881828	2262.2737464669	-0.328781698549266	0.00408840639760112	0.956473999838579	IFIH1	NC_010457.5	68930998	68985145	-	3719	protein_coding	interferon induced with helicase C domain 1%2C transcript variant X1	-
100514820	1033.88083154686	1082.19295343494	891.552222724081	1304.03748560756	1235.42058470525	1256.11356054955	1002.54200256863	1265.19054362079	-0.335652621009676	0.00409791716707918	0.956473999838579	PLEKHA7	NC_010444.4	42081546	42311526	+	16241	protein_coding	pleckstrin homology domain containing A7%2C transcript variant X1	-
100515512	0	0	0	2.99778732323576	6.34633862006123	6.39243542264404	0	5.24552045531368	-4.90186711417092	0.00478008530935819	0.956473999838579	IQCA1	NC_010457.5	136153182	136322725	-	4628	protein_coding	IQ motif containing with AAA domain 1	-
106506099	3.82564600017341	3.75110209162892	0	15.9881990572574	14.8081234468095	11.7194649415141	2.52558269726744	14.171929148527	-2.4846923883107	0.00481790262289715	0.956473999838579	LOC106506099	NC_010456.5	106749101	106750139	+	1039	pseudogene	-	-
100144524	1443.22495356542	1501.37861217447	1020.70681498897	1777.68788267881	1827.74552257764	1754.72352351579	1321.77012690962	1786.71897625741	-0.434750202750791	0.00492104114591952	0.956473999838579	ZBP1	NC_010459.5	57975982	57986117	-	1407	protein_coding	Z-DNA binding protein 1	-
497636	1007.10130954565	968.722115163167	772.036032867015	1214.10386591048	1179.36126022805	1158.09621740235	915.953152525277	1183.85378118029	-0.370106494738997	0.00513999637552171	0.956473999838579	DMD	NC_010461.5	27028223	29650728	-	19159	protein_coding	dystrophin%2C transcript variant X1	-
100517144	223.800291010145	220.377247883199	281.441350308575	175.870189629831	174.524312051684	158.745479662327	241.872963067306	169.713327114614	0.51060418688492	0.0051529889640343	0.956473999838579	ALKBH7	NC_010444.4	72702077	72703924	-	951	protein_coding	alkB homolog 7%2C transcript variant X2	-
100520494	402.649241518251	441.692271289305	539.750534838362	300.777994764654	321.547823416436	377.153689935999	461.364015881973	333.15983603903	0.470041320770855	0.00552985528504362	0.956473999838579	ALG12	NC_010447.5	716928	727239	+	2075	protein_coding	ALG12%2C alpha-1%2C6-mannosyltransferase%2C transcript variant X1	-
100626657	6927.288494814	6975.17433938397	6405.68224024242	8252.90850086804	7919.17287473308	7824.34095731631	6769.38169148013	7998.80744430581	-0.240770731969023	0.00553717978848048	0.956473999838579	HERC6	NC_010450.4	130594941	130665591	-	5018	protein_coding	HECT and RLD domain containing E3 ubiquitin protein ligase family member 6%2C transcript variant X7	-
100525865	131.984787005983	134.101899775734	93.4925033559306	200.851750656796	165.004804121592	178.988191834033	119.859730045882	181.614915537474	-0.599605273805335	0.00578769330510211	0.956473999838579	STARD7	NC_010445.4	46992708	47017668	+	3269	protein_coding	StAR related lipid transfer domain containing 7	-
100151873	136.766844506199	129.413022161198	103.130905763759	173.871664747674	179.812927568402	185.380627256677	123.103590810385	179.688406524251	-0.545123913962098	0.00580408556342854	0.956473999838579	OTUB2	NC_010449.5	115304809	115326055	+	3461	protein_coding	OTU deubiquitinase%2C ubiquitin aldehyde binding 2	-
808512	20833.5117054444	19019.0253800815	20271.4879441436	16994.4563354235	17384.7369265544	16997.4857888105	20041.3416765565	17125.5596835961	0.226825086377429	0.00619506585590285	0.956473999838579	ND6	NC_000845.1	14739	15266	-	528	protein_coding	-	-
100127164	729.741974533078	668.633947832854	606.255511452375	879.350948149156	814.446789574525	834.212822655048	668.210477939436	842.67018679291	-0.334759474879713	0.00624424124297647	0.956473999838579	PTGER2	NC_010443.5	181993961	182009959	+	6048	protein_coding	prostaglandin E receptor 2	-
110255360	504.028860522847	551.41200746945	396.138338961727	710.475595606875	601.844445802474	646.701383590823	483.859735651341	653.007141666724	-0.432510318049546	0.00648404921894792	0.956473999838579	LOC110255360	NC_010451.4	2931448	2981121	+	9473	protein_coding	interferon-induced very large GTPase 1-like%2C transcript variant X4	-
102157603	0	3.75110209162892	0	3.99704976431435	15.8658465501531	18.1119003641581	1.25036736387631	12.6582655595419	-3.32539282094926	0.00658807821927041	0.956473999838579	LOC102157603	NC_010445.4	31671880	31783924	+	10827	protein_coding	uncharacterized LOC102157603	-
100526094	49.7333980022543	45.013225099547	43.3728108352255	76.9432079630512	75.0983403373913	77.7746309755025	46.0398113123423	76.6053930919817	-0.734580411254262	0.00684654770454669	0.956473999838579	EHF	NC_010444.4	26287244	26340222	-	8805	protein_coding	ETS homologous factor%2C transcript variant X6	ETS
100517053	1598.16361657244	1585.77840923612	1572.98727295751	1883.60970143314	1829.86096878432	1911.33819137057	1585.64309958869	1874.93628719601	-0.241775810434992	0.00692575206361266	0.956473999838579	ITGA3	NC_010454.4	26234769	26269327	+	4595	protein_coding	integrin subunit alpha 3	-
100738739	1.91282300008671	0.937775522907229	0	2.99778732323576	7.40406172340477	21.3081180754801	0.950199507664645	10.5699890407069	-3.47038779209091	0.00717062983128314	0.956473999838579	C2CD4B	NC_010443.5	109824467	109827631	+	2964	protein_coding	C2 calcium dependent domain containing 4B	-
595122	637.926470528916	605.80298779807	582.159505432805	756.44166789649	760.502911304005	731.933855892743	608.629654586597	749.626145031079	-0.30063746336625	0.00726243802527986	0.956473999838579	LOC595122	NC_010449.5	20881642	20882307	-	666	protein_coding	histone H1.3-like protein	-
110259955	22.9538760010405	19.6932859810518	9.6384024078279	34.9741854377505	39.1357548237109	44.7470479585083	17.4285214633067	39.6189960733233	-1.18298437910588	0.00773622286597502	0.956473999838579	LOC110259955	NC_010445.4	41256320	41261736	-	5049	protein_coding	collagen alpha-1(I) chain-like	-
100525036	810.08054053672	859.002378983022	646.736801565252	986.272029344565	981.567039902804	1007.87398497021	771.939907028331	991.90435140586	-0.361543440317166	0.00804820080083902	0.956473999838579	ERAP2	NC_010444.4	103510425	103563482	+	7067	protein_coding	endoplasmic reticulum aminopeptidase 2%2C transcript variant X3	-
100524693	1260.55035705714	1242.55256785208	1025.52601619289	1450.92906444611	1488.21640640436	1445.75581142133	1176.20964703404	1461.63376075726	-0.313345569265966	0.0084245066438241	0.956473999838579	OTUD4	NC_010450.4	83240759	83288237	+	7381	protein_coding	OTU deubiquitinase 4	-
100625699	314.659383514263	362.919127365098	305.537356328144	403.702026195749	472.802227194562	413.377490664315	327.705289069168	429.960581351542	-0.391342909714634	0.00844268189156368	0.956473999838579	NUAK2	NC_010451.4	65980035	66001665	-	3028	protein_coding	NUAK family kinase 2	-
100153822	495.421157022457	489.518822957573	448.185711963997	617.544188586566	563.766414082106	613.673800573828	477.708563981342	598.328134414167	-0.324847904336144	0.00853239354274212	0.956473999838579	NFIL3	NC_010456.5	2588887	2603774	-	2287	protein_coding	nuclear factor%2C interleukin 3 regulated%2C transcript variant X1	TF_bZIP
110257570	56.4282785025578	62.8309600347843	29.8790474642665	81.9395201684441	94.137356197575	91.6249077245646	49.7127620005362	89.2339280301946	-0.842612392238275	0.00854876439935536	0.956473999838579	LOC110257570	NC_010460.4	6632982	6719077	+	3306	protein_coding	TRPM8 channel-associated factor 2-like	-
110255862	82.2513890037283	63.7687355576916	96.384024078279	43.9675474074578	55.001601373864	41.5508302471863	80.8013828798996	46.8399930095027	0.786506739442226	0.00870688155093811	0.956473999838579	HRCT1	NC_010443.5	236670418	236671435	+	1018	protein_coding	histidine rich carboxyl terminus 1	-
110259058	0.956411500043353	2.81332656872169	0	1.99852488215717	2.11544620668708	43.6816420547343	1.25657935625501	15.9318710478595	-3.6558418298097	0.00879575255397833	0.956473999838579	LOC110259058	NW_018085293.1	832669	833713	+	1045	pseudogene	-	-
100513385	182.67459650828	179.115124875281	233.249338269435	119.91149292943	138.561726538004	152.353044239683	198.346353217665	136.942087902372	0.535102828561339	0.0089068259936398	0.956473999838579	CENPW	NC_010443.5	36405693	36695989	-	2818	protein_coding	centromere protein W%2C transcript variant X3	-
110257518	4.78205750021676	2.81332656872169	6.74688168547953	0	0	0	4.78075525147266	0	4.64203126171423	0.0089975684412647	0.956473999838579	LOC110257518	NC_010460.4	51135269	51161607	+	720	lncRNA	uncharacterized LOC110257518	-
100519651	1665.11242157548	1612.03612387753	2470.32253712629	1384.97774333492	1363.40508020982	1474.52177082323	1915.8236941931	1407.63486478932	0.444651090460851	0.00907427808717903	0.956473999838579	ELOB	NC_010445.4	39294099	39298192	-	683	protein_coding	elongin B	-
100520934	0	0	0	1.99852488215717	1.05772310334354	13.8502767490621	0	5.63550824485427	-5.00486500340978	0.00918970441991542	0.956473999838579	NOS1	NC_010456.5	35112898	35299297	+	11467	protein_coding	nitric oxide synthase 1%2C transcript variant X1	-
100154248	12644.7164420732	12919.7333790929	14374.7133510345	16325.9497623419	15644.7824215543	15291.7709368683	13313.0543907335	15754.1677069215	-0.242909931729544	0.00935828848594572	0.956473999838579	IFIT3	NC_010456.5	101214730	101225169	+	2269	protein_coding	interferon induced protein with tetratricopeptide repeats 3%2C transcript variant X1	-
100135667	448.556993520332	598.300783614812	461.679475334956	713.473382930111	606.075338215848	677.598154800269	502.845750823367	665.715625315409	-0.404735150701192	0.00945438839844874	0.956473999838579	NLRC5	NC_010448.4	18933179	19036288	+	7265	protein_coding	NLR family CARD domain containing 5%2C transcript variant X3	-
414403	509.767329523107	469.825536976522	683.362730714998	404.701288636827	373.376255480269	437.881826451117	554.318532404875	405.319790189405	0.451507540026158	0.00967391209806447	0.956473999838579	POLR2I	NC_010448.4	45480785	45482318	-	862	protein_coding	RNA polymerase II subunit I%2C transcript variant 1	-
100518170	56.4282785025578	94.7153278136301	217.827894416911	50.9623844950079	49.7129858571463	68.1859778415365	122.990500244366	56.2871160645636	1.1278019336595	0.00971616521049855	0.956473999838579	LOC100518170	NC_010461.5	110833247	110834588	-	1342	protein_coding	protein FAM127	-
100516390	369.174839016734	389.1768420065	317.103439217538	467.654822424778	460.109549954439	453.862915007727	358.485040080257	460.542429128982	-0.361267167066813	0.00973133099426014	0.956473999838579	LOC100516390	NC_010452.4	48694806	48795783	-	6136	protein_coding	ankyrin repeat domain-containing protein 26%2C transcript variant X6	-
100158162	1472.87371006676	1479.80977514761	1060.22426486107	1793.67608173606	1663.79844155939	1770.7046120724	1337.63591669181	1742.72637845595	-0.381608452633263	0.00979203210325496	0.956473999838579	ATP10A	NC_010443.5	141493551	141667346	+	6292	protein_coding	ATPase phospholipid transporting 10A (putative)	-
100155702	0	0	0	2.99778732323576	3.17316931003062	7.45784132641805	0	4.54293265322814	-4.69458731008885	0.00997506305131725	0.956473999838579	INSRR	NC_010446.5	93239678	93258075	+	5307	protein_coding	insulin receptor related receptor%2C transcript variant X1	-
396723	19841.7129798994	20620.7459732071	15504.334113232	24543.8840777722	23460.2984321597	22271.2450124919	18655.5976887795	23425.1425074746	-0.328447837459943	0.0101383192970278	0.956473999838579	DDX58	NC_010452.4	33891720	33976151	+	9403	protein_coding	DExD/H-box helicase 58%2C transcript variant X3	-
100738479	430.385175019509	418.247883216624	280.477510067792	517.617944478708	505.591643398212	534.833763694552	376.370189434642	519.347783857157	-0.464319325370674	0.0102393795558048	0.956473999838579	LOC100738479	NC_010451.4	4175660	4188528	-	3401	protein_coding	tripartite motif-containing protein 34%2C transcript variant X2	-
106509762	0	0.937775522907229	0	1.99852488215717	9.51950793009185	7.45784132641805	0.312591840969076	6.32529137955569	-4.20901749993261	0.0106984876207667	0.956473999838579	LOC106509762	NC_010445.4	54867327	54868318	+	681	lncRNA	uncharacterized LOC106509762	-
100521837	855.031881038757	828.055786727083	1251.06463253606	739.454206398154	698.097248206736	723.410608662551	978.050766767301	720.320687755814	0.441109559861455	0.0107787162395797	0.956473999838579	VEGFB	NC_010444.4	7872873	7876149	-	1195	protein_coding	vascular endothelial growth factor B%2C transcript variant X2	-
100524645	25.8231105011705	28.1332656872169	21.2044852972214	41.9690225253006	42.3089241337416	60.7281365151184	25.0536204952029	48.3353610580535	-0.946388325342163	0.0108127365336648	0.956473999838579	RAB11FIP4	NC_010454.4	43360758	43474235	-	8510	protein_coding	RAB11 family interacting protein 4%2C transcript variant X2	-
100153948	4103.96174668603	4479.75367292783	3116.09549845076	5176.17944478708	5035.81969501859	4818.83090276984	3899.93697268821	5010.2766808585	-0.361418302239517	0.0111294710697146	0.956473999838579	PARP14	NC_010455.5	137809499	137865383	-	5877	protein_coding	poly(ADP-ribose) polymerase family member 14%2C transcript variant X2	-
100525983	281.184981012746	281.332656872169	249.634622362743	339.749229966719	354.337239620086	350.518542341648	270.717420082552	348.201670642818	-0.36283967185598	0.0111875659012202	0.956473999838579	DCUN1D3	NC_010445.4	25151501	25196051	+	10439	protein_coding	defective in cullin neddylation 1 domain containing 3%2C transcript variant X2	-
574068	406.474887518425	440.754495766397	364.331611015895	549.594342593222	527.803828568426	474.105627179433	403.853664766906	517.167932780361	-0.356884030915549	0.0113508143734368	0.956473999838579	NCOA1	NC_010445.4	113997214	114251080	-	8624	protein_coding	nuclear receptor coactivator 1%2C transcript variant X2	bHLH
100155542	73.6436855033381	81.5864704929289	122.407710579414	49.9631220539293	63.4633862006123	50.0740774773783	92.5459555252271	54.5001952439733	0.764056894384774	0.0114633586766292	0.956473999838579	SLC39A5	NC_010447.5	21631874	21640476	+	4950	protein_coding	solute carrier family 39 member 5%2C transcript variant X6	-
102162790	0	0	0	1.99852488215717	3.17316931003062	8.52324723019206	0	4.56498047412662	-4.70072290974007	0.011543150095994	0.956473999838579	GRM6	NC_010444.4	79466899	79480562	+	4958	protein_coding	glutamate metabotropic receptor 6%2C transcript variant X1	-
110256382	14.3461725006503	15.9421838894229	27.9513669827009	6.9948370875501	7.40406172340477	4.26162361509603	19.413241124258	6.22017414201697	1.63927517200694	0.011582285562755	0.956473999838579	LOC110256382	NC_010455.5	124359036	124363655	+	1586	lncRNA	uncharacterized LOC110256382%2C transcript variant X2	-
100623926	703.918864031908	798.984745516959	473.24555822435	927.315545320928	885.314237498542	913.052859534324	658.716389257739	908.560880784598	-0.46377261582533	0.0121049778203867	0.956473999838579	PRRG1	NC_010461.5	33064499	33232556	+	5071	protein_coding	proline rich and Gla domain 1%2C transcript variant X3	-
100622675	4.78205750021676	0.937775522907229	0	5.99557464647152	11.6349541367789	19.1773062679321	1.906611007708	12.2692783503942	-2.68431465277511	0.0121933956467099	0.956473999838579	AGAP2	NC_010447.5	23015777	23035943	-	5688	protein_coding	ArfGAP with GTPase domain%2C ankyrin repeat and PH domain 2%2C transcript variant X5	-
100048946	519.33144452354	563.603089267245	265.056066215267	751.445355691097	648.384262349589	654.159224917241	449.330200002017	684.662947652642	-0.607524098115652	0.0123410912715196	0.956473999838579	RNASEL	NC_010451.4	123895045	123910386	-	2717	protein_coding	ribonuclease L	-
397525	197.977180508974	256.012717753673	214.936373694562	286.788320589554	305.681976866283	298.313653056722	222.975423985737	296.927983504186	-0.412731099298703	0.0125098578434179	0.956473999838579	CFH	NW_018085100.1	2468667	2570975	+	6643	protein_coding	complement factor H%2C transcript variant X1	-
100037938	189.369477008584	177.239573829466	250.598462603525	129.904117340216	151.254403778126	150.222232432135	205.735837813858	143.793584516826	0.517085799406502	0.0127179872779716	0.956473999838579	CD14	NC_010444.4	142348036	142349686	-	1571	protein_coding	CD14 molecule	-
100513744	138.679667506286	179.115124875281	208.189492009083	121.910017811588	111.060925851072	126.783302549107	175.328094796883	119.918082070589	0.547867210150256	0.0128026367380421	0.956473999838579	WDR25	NC_010449.5	121238199	121384294	+	3169	protein_coding	WD repeat domain 25%2C transcript variant X13	-
100157355	128.159141005809	118.159715886311	176.382764063251	93.9306694613871	92.0219099908879	94.8211254358867	140.900540318457	93.5912349627205	0.589783067862354	0.012840415506982	0.956473999838579	SKA1	NC_010443.5	99976354	99993492	+	1265	protein_coding	spindle and kinetochore associated complex subunit 1%2C transcript variant X1	-
102165110	0	0	0	4.99631220539293	3.17316931003062	4.26162361509603	0	4.14370171017319	-4.5645191459013	0.0128453116576203	0.956473999838579	LOC102165110	NC_010451.4	131182399	131201117	-	10761	lncRNA	uncharacterized LOC102165110	-
110259873	177.892539008064	185.679553535631	306.501196568927	162.87977789581	120.580433781163	148.091420624587	223.357763037541	143.85054410052	0.633986482682377	0.0130394284642111	0.956473999838579	AP4M1	NC_010445.4	8013701	8017701	+	1845	protein_coding	adaptor related protein complex 4 mu 1 subunit%2C transcript variant X2	-
100519343	272.577277512356	220.377247883199	304.573516087362	188.860601363853	207.313728255334	185.380627256677	265.842680494305	193.851652291955	0.455405984165098	0.0132364876799603	0.956473999838579	ASF1A	NC_010443.5	43200339	43215019	-	2623	protein_coding	anti-silencing function 1A histone chaperone	-
100519546	236.233640510708	273.830452688911	375.897693905288	218.83847459621	216.833236185425	180.053597737807	295.320595701636	205.241769506481	0.524442002176028	0.0132598368697128	0.956473999838579	KPTN	NC_010448.4	53238650	53246458	-	2326	protein_coding	kaptin%2C actin binding protein%2C transcript variant X1	-
100415776	531.764794024104	484.829945343037	663.122085658559	441.673998956735	411.454287200637	433.620202836021	559.9056083419	428.916162997798	0.384188828640082	0.0135532492244769	0.956473999838579	ANAPC13	NC_010455.5	75599797	75605667	-	1033	protein_coding	anaphase promoting complex subunit 13%2C transcript variant X5	-
100525765	275.446512012486	296.337065238684	369.150812219808	236.825198535625	242.21859066567	222.669833888768	313.644796490326	233.904541030021	0.422935416047945	0.0140391420105559	0.956473999838579	IL18BP	NC_010451.4	6586602	6596423	+	8705	protein_coding	interleukin 18 binding protein%2C transcript variant X2	-
100155909	31.5615795014306	32.822143301753	9.6384024078279	53.9601718182437	57.1170475805511	47.9432656698303	24.6740417370038	53.0068283562084	-1.10195970354769	0.0140888805042131	0.956473999838579	SLITRK5	NC_010453.5	57792576	57800852	+	5396	protein_coding	SLIT and NTRK like family member 5%2C transcript variant X1	-
100151747	37.3000485016908	38.4487964391964	25.0598462603525	52.9609093771651	60.2902168905817	63.9243542264404	33.6028970670799	59.0584934980624	-0.812041426559387	0.0141538040800637	0.956473999838579	LRRC2	NC_010455.5	29477790	29524177	-	3602	protein_coding	leucine rich repeat containing 2%2C transcript variant X3	-
100525364	556.631493025231	534.53204805712	375.897693905288	684.494772138832	602.902168905817	676.532748896495	489.020411662547	654.643229980381	-0.420739926096294	0.0141742678578211	0.956473999838579	FAM13C	NC_010456.5	62622895	62754404	-	4567	protein_coding	family with sequence similarity 13 member C%2C transcript variant X5	-
100623115	1161.08356105263	1257.55697621859	936.852714040872	1476.90988791415	1399.3676657235	1349.86928008167	1118.49775043737	1408.71561123977	-0.332785938169743	0.0142076869815037	0.956473999838579	PI4K2B	NC_010450.4	19200962	19238346	+	4910	protein_coding	phosphatidylinositol 4-kinase type 2 beta%2C transcript variant X2	-
102157424	69.8180395031647	60.9554089889699	37.5897693905288	99.9262441078586	82.502402060796	96.9519372434347	56.1210726275545	93.1268611373631	-0.730471886224391	0.0142790126299568	0.956473999838579	LOC102157424	NC_010455.5	207029519	207042862	-	11664	lncRNA	uncharacterized LOC102157424	-
novel.172	29013.6992653151	32210.7136608175	19684.5092375069	36266.2317740651	35566.9970730298	35517.4366141141	26969.6407212132	35783.5551537364	-0.407956171973163	0.0143492185258948	0.956473999838579	-	NC_010454.4	2076488	2150845	-	22307	-	- && Q63HN8.3 RecName: Full=E3 ubiquitin-protein ligase RNF213; AltName: Full=ALK lymphoma oligomerization partner on chromosome 17; AltName: Full=Mysterin; AltName: Full=RING finger protein 213 && PF04493:Endonuclease V	-
733688	2670.30090812104	2902.41524339787	1817.80269411634	3201.63686121579	3559.23824275101	3102.46199178991	2463.50628187842	3287.7790319189	-0.416343434720779	0.0144193059824046	0.956473999838579	TXNIP	NC_010446.5	99348589	99351760	+	1854	protein_coding	thioredoxin interacting protein	-
110255661	1026.22953954652	986.539850098405	1564.31271079047	837.381925623855	882.141068188511	907.725830015454	1192.36070014513	875.749607942607	0.445200823392306	0.0144352499706736	0.956473999838579	SHISA4	NC_010452.4	24158648	24161504	+	1158	protein_coding	shisa family member 4	-
100144460	1146.73738855198	1286.62801742872	1022.63449547054	1371.9873316009	1413.11806606697	1453.21365274775	1151.99996715041	1412.7730168052	-0.294207401186352	0.0147267591227715	0.956473999838579	TRIM26	NC_010449.5	22757794	22767662	-	1635	protein_coding	tripartite motif containing 26	-
397205	1664.15601007543	1508.88081635773	2315.14425836026	1301.03969828432	1277.729508839	1530.98828372325	1829.39369493114	1369.91916361552	0.417272631242025	0.015082764360094	0.956473999838579	PPP1R14B	NC_010444.4	7865445	7867878	+	725	protein_coding	protein phosphatase 1 regulatory inhibitor subunit 14B	-
100627178	652.272643029566	655.505090512153	863.60085574138	514.620157155472	579.632260632259	581.711623460608	723.792863094366	558.654680416113	0.373738790837373	0.0151156443170671	0.956473999838579	CPPED1	NC_010445.4	30362725	30484250	+	1193	protein_coding	calcineurin like phosphoesterase domain containing 1	-
100625498	0	0	0	10.9918868518645	1.05772310334354	2.13081180754801	0	4.726807254252	-4.75799813367589	0.0151442651865741	0.956473999838579	LOC100625498	NC_010454.4	5749803	5752753	-	1689	misc_RNA	uncharacterized LOC100625498	-
397454	1815.26902708228	2009.65294559019	1240.46238988745	2306.29771400938	2192.65999323116	2242.67942744429	1688.46145418664	2247.21237822827	-0.412368123417392	0.0152764146152661	0.956473999838579	ITPR1	NC_010455.5	61068131	61398918	+	10231	protein_coding	inositol 1%2C4%2C5-trisphosphate receptor type 1%2C transcript variant X5	-
110261775	3.82564600017341	4.68887761453614	8.67456216704511	0	1.05772310334354	0	5.72969526058489	0.35257436778118	3.94163237642583	0.0153315499696257	0.956473999838579	LOC110261775	NC_010449.5	7873609	7884432	+	3229	lncRNA	uncharacterized LOC110261775	-
100511239	3493.77120965837	3619.8135184219	2848.14791151314	4064.99961030769	4124.06237993646	3955.85212071289	3320.57754653114	4048.30470365235	-0.28584923204254	0.0153530917526918	0.956473999838579	SETX	NC_010443.5	272093449	272170857	-	15153	protein_coding	senataxin%2C transcript variant X6	-
100739618	6.69488050030347	8.43997970616506	10.6022426486107	0.999262441078586	1.05772310334354	2.13081180754801	8.57903428502641	1.39593245065671	2.62554431181826	0.0155278884776268	0.956473999838579	LOC100739618	NC_010449.5	80279365	80281301	+	1701	pseudogene	-	-
102163533	1795.18438558137	1750.8269012678	2167.67670152049	1583.83096910956	1562.25702363841	1539.51153095344	1904.56266278989	1561.86650790047	0.286096669557771	0.015747677454646	0.956473999838579	POMP	NC_010453.5	5953691	5968447	+	1554	lncRNA	proteasome maturation protein	-
100642182	1476.69935606694	1552.01849041146	1453.47108310045	1808.66501835224	1773.80164430711	1680.14511025161	1494.06297652628	1754.20392430366	-0.231619633872	0.0157566489289454	0.956473999838579	PNPT1	NC_010445.4	85595356	85639665	+	5033	protein_coding	polyribonucleotide nucleotidyltransferase 1%2C transcript variant X1	-
100303726	126.246318005723	142.541879481899	179.274284785599	117.912968047273	99.4259717142927	80.9708486868246	149.35416075774	99.4365961494635	0.585361274398562	0.0158077733564969	0.956473999838579	ENHO	NC_010452.4	32273136	32275177	+	1085	protein_coding	energy homeostasis associated	-
102160746	0.956411500043353	5.62665313744337	0	7.99409952862869	2.11544620668708	41.5508302471863	2.19435487916224	17.2201253275007	-2.96465669534156	0.0158737124586105	0.956473999838579	LOC102160746	NW_018085316.1	49423	70253	+	3548	protein_coding	translation initiation factor IF-2-like%2C transcript variant X3	-
100738576	0.956411500043353	0	0	8.99336196970728	3.17316931003062	4.26162361509603	0.318803833347784	5.47605163161131	-4.00723104481541	0.0159458632752109	0.956473999838579	LHFPL3	NC_010451.4	104269664	104828686	+	8996	protein_coding	lipoma HMGIC fusion partner-like 3%2C transcript variant X3	-
100623249	307.96450301396	271.017126120189	418.306664499731	224.834049242682	253.853544802449	239.716328349152	332.429431211293	239.467974131428	0.473181336280368	0.0159933590223107	0.956473999838579	HMGN5	NC_010461.5	64541310	64617345	-	3404	protein_coding	high mobility group nucleosome binding domain 5	-
100514433	1.91282300008671	6.5644286603506	0	5.99557464647152	4.23089241337416	47.9432656698303	2.8257505534791	19.389910909892	-2.77205853597432	0.0160694381811093	0.956473999838579	LOC100514433	NW_018085316.1	42555	49411	-	3413	protein_coding	NUT family member 2G	-
100625314	402.649241518251	391.052393052314	698.784174567523	349.741854377505	342.702285483307	331.341236073716	497.495269712696	341.261791978176	0.543553799996766	0.0161587567884735	0.956473999838579	EVA1B	NC_010448.4	92430468	92432164	-	1329	protein_coding	eva-1 homolog B%2C transcript variant X2	-
100156137	438.036467019855	473.576639068151	294.935113679534	498.631958098215	547.900567531953	620.066235996472	402.182739922513	555.532920542213	-0.46556783284419	0.0163291933604565	0.956473999838579	SETD1B	NC_010456.5	30862155	30885592	-	8581	protein_coding	SET domain containing 1B	-
100514911	1566.60203707101	1646.73381822509	1257.81151422154	1836.64436670244	1922.94060187855	1782.42407701391	1490.38245650588	1847.33634853164	-0.309679140310691	0.0164453987896412	0.956473999838579	C2CD3	NC_010451.4	8393610	8512843	-	7811	protein_coding	C2 calcium dependent domain containing 3	-
100515395	0.956411500043353	0	0	3.99704976431435	5.28861551671769	6.39243542264404	0.318803833347784	5.22603356789203	-3.93527505132322	0.0166758310925124	0.956473999838579	PITX2	NC_010450.4	111697364	111723295	+	8075	protein_coding	paired like homeodomain 2%2C transcript variant X3	Homeobox
100625342	513.59297552328	506.398782369904	655.411363732297	395.70792666712	401.934779270545	483.694280313399	558.467707208494	427.112328750355	0.387028983519231	0.0167831896674665	0.956473999838579	TMUB1	NC_010460.4	6142451	6144895	+	1258	protein_coding	transmembrane and ubiquitin like domain containing 1	-
100738282	1554.16868757045	1492.0008569454	1774.42988328112	1333.01609639883	1271.38317021893	1390.35470442508	1606.86647593232	1331.58465701428	0.271047708785842	0.0168584007375578	0.956473999838579	RCAN2	NC_010449.5	40979814	41282869	-	4928	protein_coding	regulator of calcineurin 2%2C transcript variant X2	-
106507362	1.91282300008671	10.3155307519795	20.2406450564386	2.99778732323576	0	1.06540590377401	10.8229996028349	1.35439774233659	2.98047207600496	0.0171944155452168	0.956473999838579	LOC106507362	NC_010445.4	40392275	40399388	-	1251	lncRNA	uncharacterized LOC106507362	-
396655	15861.128316719	16675.5243483363	13226.7796242622	18871.0711997691	18503.8079698919	17764.5780395278	15254.4774297725	18379.8190697296	-0.268885736572212	0.017285732467134	0.956473999838579	STAT1	NC_010457.5	95593201	95646324	-	6817	protein_coding	signal transducer and activator of transcription 1%2C transcript variant X2	STAT
100522035	1680.41500557617	1657.04934897707	1720.45482979728	1936.5706108103	1954.67229497886	1960.34686294417	1685.97306145017	1950.52992291111	-0.210288415294209	0.0173546675410248	0.956473999838579	TM4SF1	NC_010455.5	89591105	89600060	-	2899	protein_coding	transmembrane 4 L six family member 1	-
100516218	0	0	0	0.999262441078586	0	18.1119003641581	0	6.37038760174557	-5.1821686331816	0.017474053477053	0.956473999838579	MGAT5B	NC_010454.4	4655374	4730098	-	4010	protein_coding	mannosyl (alpha-1%2C6-)-glycoprotein beta-1%2C6-N-acetyl-glucosaminyltransferase%2C isozyme B%2C transcript variant X3	-
100625984	3.82564600017341	2.81332656872169	0	6.9948370875501	11.6349541367789	14.9156826528361	2.21299085629837	11.1818246257217	-2.331960127567	0.0176492998459367	0.956473999838579	LRRC31	NC_010455.5	108521042	108550292	-	2833	protein_coding	leucine rich repeat containing 31%2C transcript variant X4	-
100525792	4630.94448320991	3965.85268637467	3982.58787491449	5215.15067998914	4697.34830194866	5086.24778461711	4193.12834816636	4999.5822555183	-0.253817370442541	0.0176773295153873	0.956473999838579	GABRP	NC_010458.4	53205616	53228765	-	3400	protein_coding	gamma-aminobutyric acid type A receptor pi subunit%2C transcript variant X1	-
110258070	658.011112029827	587.985252862832	1046.73050149011	563.584016768323	529.919274775113	534.833763694552	764.242288794256	542.779018412662	0.493455203065396	0.0177438938517085	0.956473999838579	MRPL41	NW_018084833.1	440352	441026	-	675	protein_coding	mitochondrial ribosomal protein L41	-
100626720	1444.18136506546	1412.28993749829	1919.96975963932	1230.09206496774	1233.30513849857	1309.38385573826	1592.14702073436	1257.59368640152	0.340273853879881	0.0177879242072554	0.956473999838579	SNRPD2	NC_010448.4	52035900	52042474	-	1481	protein_coding	small nuclear ribonucleoprotein D2 polypeptide	-
733605	811.993363536806	758.660398031948	975.406323672183	674.502147728046	663.192385796399	703.167896490845	848.686695080313	680.287476671763	0.318991880603735	0.017934358792284	0.956473999838579	NDUFB6	NC_010452.4	33849206	33865080	+	938	protein_coding	NADH:ubiquinone oxidoreductase subunit B6%2C transcript variant X1	-
110260885	623.580298028266	624.558498256214	1290.58208240816	539.601718182437	541.554228911892	589.169464787026	846.240292897545	556.775137293785	0.603906144723599	0.017961689003848	0.956473999838579	MVD	NC_010448.4	1008100	1014303	+	2228	protein_coding	mevalonate diphosphate decarboxylase%2C transcript variant X2	-
574053	8.60770350039017	6.5644286603506	2.89152072234837	17.9867239394146	20.0967389635272	14.9156826528361	6.02121762769638	17.666381851926	-1.55188914569834	0.017968763570525	0.956473999838579	TNFSF4	NC_010451.4	115535185	115857457	-	18946	protein_coding	TNF superfamily member 4%2C transcript variant X12	-
100514763	66.9488050030347	74.0842663096711	137.829154431939	41.9690225253006	38.0780317203674	70.3167896490845	92.9540752482149	50.1212812982508	0.891827289236319	0.0180438928164038	0.956473999838579	PTRHD1	NC_010445.4	113979174	113982943	+	1032	protein_coding	peptidyl-tRNA hydrolase domain containing 1	-
102159017	228.582348510361	250.38606461623	384.572256072333	199.852488215717	188.27471239515	210.950368947253	287.846889732975	199.69252318604	0.527310944120173	0.0181636894193309	0.956473999838579	C7H6orf226	NC_010449.5	37986742	37988256	-	1515	protein_coding	chromosome 7 C6orf226 homolog	-
102162711	34.4308140015607	39.3865719621036	34.6982486681804	57.957221582558	71.9251710273606	52.2048892849264	36.1718782106149	60.695760631615	-0.746199590207675	0.0182134288260321	0.956473999838579	ZFP14	NC_010448.4	45987660	46015668	+	4957	protein_coding	ZFP14 zinc finger protein%2C transcript variant X1	zf-C2H2
100517908	177.892539008064	197.870635333425	119.516189857066	210.844375067582	242.21859066567	258.893634617084	165.093121399518	237.318866783445	-0.522661984033401	0.0184762491240702	0.956473999838579	ZBTB37	NC_010451.4	116149234	116179437	+	17910	protein_coding	zinc finger and BTB domain containing 37%2C transcript variant X2	ZBTB
100738927	373.000485016908	374.172433639984	399.029859684075	450.667360926442	460.109549954439	510.32942790775	382.067592780322	473.702112929544	-0.309939812358219	0.0184889831607959	0.956473999838579	SCFD2	NC_010450.4	39715528	40145904	-	4006	protein_coding	sec1 family domain containing 2%2C transcript variant X1	-
100627515	827.2959475375	935.899971861414	442.402670519301	1071.20933683624	1119.07104333746	1023.85507352682	735.199529972738	1071.37848456684	-0.543128098452577	0.0186136501102917	0.956473999838579	HIPK2	NC_010460.4	9940535	10141815	+	12543	protein_coding	homeodomain interacting protein kinase 2%2C transcript variant X2	-
100524500	4097.26686618572	4008.0525849055	5117.02783831583	3588.3514259132	3753.85929376622	3474.28865220704	4407.44909646902	3605.49979062882	0.289715632808425	0.0186188793714615	0.956473999838579	HMGN2	NC_010448.4	83857114	83861907	+	1310	protein_coding	high mobility group nucleosomal binding domain 2%2C transcript variant 2	-
100624388	574.803311526055	523.278741782234	789.385157201105	451.666623367521	500.303027881494	465.582379949241	629.155736836464	472.517343732752	0.412985539913778	0.0186430657704076	0.956473999838579	PCBD2	NC_010444.4	137082920	137135175	+	605	protein_coding	pterin-4 alpha-carbinolamine dehydratase 2	-
100156043	373.000485016908	357.292474227654	610.110872415506	318.764718704069	319.432377209749	304.706088479366	446.801277220023	314.301061464395	0.507228113699125	0.0188577310069624	0.956473999838579	CIB2	NC_010449.5	47807806	47813400	+	1120	protein_coding	calcium and integrin binding family member 2	-
100516847	544.198143524668	501.709904755367	667.941286862473	453.665148249678	448.474595817661	443.208855969987	571.28311171417	448.449533345775	0.34901896282857	0.0189065697268318	0.956473999838579	INCENP	NC_010444.4	9411942	9445825	-	5455	protein_coding	inner centromere protein	-
100156632	447.600582020289	376.047984685799	549.38893724619	327.758080673776	378.664870996987	323.883394747298	457.679167984093	343.43544880602	0.414204227733222	0.0189109297117796	0.956473999838579	AGPAT4	NC_010443.5	6761734	6883555	+	2697	protein_coding	1-acylglycerol-3-phosphate O-acyltransferase 4%2C transcript variant X4	-
100144630	333.78761351513	344.163616906953	441.438830278518	274.797171296611	297.220192039534	283.397970403886	373.130020233534	285.138444580011	0.388000379661349	0.018940910737272	0.956473999838579	FKBP7	NC_010457.5	84168483	84182870	-	943	protein_coding	FK506 binding protein 7%2C transcript variant X2	-
100518071	349.090197515824	409.807903510459	488.667002076874	308.772094293283	294.047022729504	343.06070101523	415.855034367719	315.293272679339	0.399431564795465	0.0190098388562501	0.956473999838579	TARBP2	NC_010447.5	18718588	18723843	+	1936	protein_coding	TARBP2%2C RISC loading complex RNA binding subunit%2C transcript variant X1	-
106509912	8.60770350039017	13.1288573207012	19.2768048156558	2.99778732323576	3.17316931003062	5.32702951887004	13.6711218789157	3.83266205071214	1.83798381589142	0.019047884577095	0.956473999838579	LOC106509912	NC_010445.4	127503509	127524966	+	5241	lncRNA	uncharacterized LOC106509912	-
100519286	1370.53767956212	1183.47270990892	1055.40506365715	1374.98511892413	1559.08385432838	1536.31531324212	1203.13848437607	1490.12809549821	-0.308490781304992	0.0190622192452674	0.956473999838579	SERPINB2	NC_010443.5	157871919	157886525	-	1960	protein_coding	serpin family B member 2	-
100512824	468.641635021243	460.447781747449	529.148292189752	384.716039815256	386.068932720392	405.919649337897	486.079236319481	392.234873957848	0.309472920373855	0.0192262834363649	0.956473999838579	PACSIN3	NC_010444.4	15380297	15389893	+	4202	protein_coding	protein kinase C and casein kinase substrate in neurons 3%2C transcript variant X10	-
110262041	205.628472509321	175.364022783652	333.488723310845	133.901167104531	160.773911708218	173.661162315163	238.160406201273	156.112080375971	0.609580643999768	0.0193161212922343	0.956473999838579	FAM53A	NC_010450.4	777081	796383	-	2615	protein_coding	family with sequence similarity 53 member A%2C transcript variant X2	-
100156689	10863.8782289924	11454.9280123118	5827.37809577275	13665.9131441907	13070.2843880161	12857.3184467447	9382.06144569233	13197.8386596505	-0.492316590816035	0.0194707181790342	0.956473999838579	COL12A1	NC_010443.5	90744409	90875127	+	12021	protein_coding	collagen type XII alpha 1 chain%2C transcript variant X6	-
100626278	734.524032033295	655.505090512153	988.900087043142	585.567790472052	649.441985452933	565.730534903998	792.976403196197	600.246770276327	0.401612849678566	0.0195167105696814	0.956473999838579	NSMCE1	NC_010445.4	19609796	19649869	+	1521	protein_coding	NSE1 homolog%2C SMC5-SMC6 complex component%2C transcript variant X1	-
100514104	3622.88676216422	3734.22213221659	4346.91948593038	3281.57785650208	3193.26604899414	3366.68265592586	3901.34279343706	3280.50885380736	0.250029659676877	0.0196253819019726	0.956473999838579	ZDHHC7	NC_010448.4	3786330	3817960	+	3206	protein_coding	zinc finger DHHC-type containing 7%2C transcript variant X1	-
100520087	843.554943038237	864.629032120465	657.339044213863	1021.24621478232	967.816639559338	967.388560626799	788.507673124188	985.483804989484	-0.321654309533251	0.0197006826548588	0.956473999838579	ATP10D	NC_010450.4	37407677	37531707	+	7323	protein_coding	ATPase phospholipid transporting 10D (putative)%2C transcript variant X3	-
100736603	248.666990011272	283.208207917983	455.89643389026	219.837737037289	231.641359632235	225.86605160009	329.257210606505	225.781716089871	0.544160389352265	0.0197211359025518	0.956473999838579	LOC100736603	NC_010461.5	110793198	110794496	+	1299	protein_coding	protein FAM127	-
106504941	0	0	0	4.99631220539293	2.11544620668708	4.26162361509603	0	3.79112734239201	-4.43662152903943	0.0197613628312798	0.956473999838579	LOC106504941	NC_010451.4	66315341	66325770	+	1447	lncRNA	uncharacterized LOC106504941	-
100624487	263.013162511922	249.448289093323	168.672042136988	300.777994764654	330.009608243184	305.77149438314	227.044497914078	312.186365796993	-0.459042593612151	0.0198752808055565	0.956473999838579	SLC2A10	NC_010459.5	48824054	48842811	+	4133	protein_coding	solute carrier family 2 member 10	-
100622730	583.411015026445	530.780945965491	854.926293574335	459.66072289615	467.513611677844	519.918081041716	656.37275152209	482.36413853857	0.444353753902031	0.0199978002819366	0.956473999838579	UBL4A	NC_010461.5	125007121	125009657	-	860	protein_coding	ubiquitin like 4A%2C transcript variant X1	-
100518956	789.995899035809	760.535949077763	1036.1282588415	633.532387643824	681.173678553239	709.560331913489	862.22003565169	674.755466036851	0.353733622404758	0.0200211128059105	0.956473999838579	CCDC124	NC_010444.4	59821557	59831561	-	1789	protein_coding	coiled-coil domain containing 124%2C transcript variant X1	-
106507970	0	0	0	1.99852488215717	3.17316931003062	6.39243542264404	0	3.85470987161061	-4.45699977058417	0.0200645303439265	0.956473999838579	LOC106507970	NC_010454.4	45505016	45508139	+	1867	protein_coding	translation initiation factor IF-2-like%2C transcript variant X1	-
100626895	0	0	0	1.99852488215717	6.34633862006123	3.19621771132202	0	3.84702707118014	-4.45456708593868	0.0201517395304187	0.956473999838579	LOC100626895	NC_010443.5	269009270	269010097	+	618	pseudogene	-	-
100513642	311.790149014133	296.337065238684	350.837847644935	219.837737037289	267.603945145915	252.50119919444	319.655020632584	246.647627125881	0.374553000981455	0.0201929311507489	0.956473999838579	FAM69B	NW_018084833.1	1063879	1072082	-	2232	protein_coding	family with sequence similarity 69 member B%2C transcript variant X2	-
100144478	12.4333495005636	4.68887761453614	10.6022426486107	0.999262441078586	2.11544620668708	2.13081180754801	9.24148992123681	1.74850681843789	2.40830153879223	0.020338745449465	0.956473999838579	CHRM3	NC_010456.5	51818625	52363662	-	25105	protein_coding	cholinergic receptor muscarinic 3%2C transcript variant X4	-
100515270	13.3897610006069	3.75110209162892	7.71072192626232	27.9793483502004	23.2699082735579	15.9810885566101	8.28386167283272	22.4101150601228	-1.4390686872327	0.0203804664198252	0.956473999838579	DEUP1	NC_010451.4	25688394	25893105	+	3197	protein_coding	deuterosome assembly protein 1%2C transcript variant X2	-
106504190	313.70297201422	290.710412101241	361.440090293546	254.81192247504	242.21859066567	253.566605098214	321.951158136336	250.199039412975	0.363425823955485	0.0205945490942539	0.956473999838579	TWF2	NC_010455.5	34361294	34370997	-	1668	protein_coding	twinfilin actin binding protein 2	-
100516461	446.644170520246	497.958802663738	618.785434582551	424.686537458399	386.068932720392	398.461808011479	521.129469255512	403.072426063423	0.370284260587816	0.0206080616232982	0.956473999838579	MIEN1	NC_010454.4	22588194	22589912	+	798	protein_coding	migration and invasion enhancer 1%2C transcript variant X2	-
100519715	848.337000538454	847.749072708135	1033.23673811915	744.450518603547	695.981802000049	773.484686139929	909.774270455246	737.972335581175	0.301834562081232	0.0207474753547116	0.956473999838579	AKT1S1	NC_010448.4	54881581	54890917	-	4136	protein_coding	AKT1 substrate 1%2C transcript variant X5	-
100156452	726.872740032948	734.27823443636	707.458736734568	862.36348665082	867.332944741702	835.278228558822	722.869903734625	854.991553317115	-0.242185162529419	0.0207999437509217	0.956473999838579	OLFML2B	NC_010446.5	88522171	88560305	+	3288	protein_coding	olfactomedin like 2B%2C transcript variant X3	-
100521290	547.067378024798	527.96761939677	654.447523491514	478.646709276643	400.877056167201	481.563468505851	576.494173637694	453.695744649898	0.345267220115447	0.0209662979407246	0.956473999838579	DCAKD	NC_010454.4	18337654	18363717	+	4771	protein_coding	dephospho-CoA kinase domain containing%2C transcript variant X2	-
100514771	493.50833402237	520.465415213512	909.865187298954	415.693175488692	465.398165471157	458.124538622823	641.279645511612	446.405293194224	0.522585233102037	0.0212514231263387	0.956473999838579	TMEM160	NC_010448.4	52874823	52877261	-	757	protein_coding	transmembrane protein 160	-
100624243	12133.99270105	12803.4492142524	7914.09221706749	14532.2736806059	14218.9716782472	14224.2342212868	10950.5113774566	14325.1598600466	-0.387543452044738	0.0213606073818239	0.956473999838579	ZNFX1	NC_010459.5	50925789	50958722	-	7352	protein_coding	zinc finger NFX1-type containing 1	-
100520430	16.258995500737	13.1288573207012	6.74688168547953	22.9830361448075	32.7894162036497	26.6351475943502	12.0449115023059	27.4691999809358	-1.1875097915018	0.0214615436415705	0.956473999838579	TSNAXIP1	NC_010448.4	28428531	28453743	+	2874	protein_coding	translin associated factor X interacting protein 1%2C transcript variant X2	-
100154500	1375.31973706234	1456.36538707493	1078.53722943594	1665.770489278	1646.87487190589	1546.96937227986	1303.40745119107	1619.87157782125	-0.313540719733485	0.021471223365122	0.956473999838579	SAMHD1	NC_010459.5	40117348	40171935	-	6988	protein_coding	SAM and HD domain containing deoxynucleoside triphosphate triphosphohydrolase 1%2C transcript variant X2	-
100151938	2181.57463159889	2309.7411129205	2267.9160865619	2777.94958619847	2593.53704939836	2491.9844089274	2253.0772770271	2621.15701484141	-0.218402964393235	0.0214715056522714	0.956473999838579	GBP1	NC_010446.5	127425699	127442132	+	3025	protein_coding	guanylate binding protein 1%2C interferon-inducible%2C transcript variant X1	-
100152652	1072.1372915486	1119.70397435123	857.817814296683	1330.0183090756	1253.40187746209	1194.32001813066	1016.55302673217	1259.24673488945	-0.308873773729263	0.0215374118865652	0.956473999838579	TDRD7	NC_010443.5	239285628	239368558	+	3792	protein_coding	tudor domain containing 7%2C transcript variant X2	-
100513379	808.167717536633	859.940154505929	566.73806158028	1074.20712415948	953.008516112529	908.791235919228	744.948644540947	978.668958730412	-0.393684967321285	0.0216108045513019	0.956473999838579	MORC3	NC_010455.5	199996944	200039411	+	7614	protein_coding	MORC family CW-type zinc finger 3%2C transcript variant X1	-
100037937	1313.15298955952	1379.46779419653	823.119565628503	1653.77933998506	1550.62206950163	1511.81097745532	1171.91344979485	1572.07079564733	-0.423750152387352	0.0216675565529706	0.956473999838579	TLR3	NC_010457.5	46966262	46977774	+	3094	protein_coding	toll like receptor 3	-
100518848	160.677132007283	158.484063371322	237.104699232566	125.907067575902	117.407264471133	142.764391105717	185.42196487039	128.692907717584	0.526739127451379	0.0217267855939885	0.956473999838579	LOC100518848	NW_018084979.1	1167871	1168244	-	374	protein_coding	40S ribosomal protein S21	-
100519390	2405.37492260903	2497.29621750195	1887.1991914527	2686.01744161924	2886.52634902452	2772.18616161997	2263.29011052123	2781.57665075457	-0.297397652195519	0.0217460288713315	0.956473999838579	PARP9	NC_010455.5	137960987	138000862	+	3925	protein_coding	poly(ADP-ribose) polymerase family member 9%2C transcript variant X5	-
100623793	938.239681542529	928.397767678156	1558.52966934577	745.449781044625	841.947590261457	890.67933555507	1141.72237285549	826.025568953718	0.466987456638371	0.021754097989358	0.956473999838579	C13H21orf33	NC_010455.5	207042929	207051814	+	1497	protein_coding	chromosome 13 C21orf33 homolog	-
100151834	558.544316025318	665.820621264132	315.175758735972	743.451256162468	740.406172340477	739.391697219161	513.180232008474	741.083041907369	-0.529969538227764	0.0217573768248823	0.956473999838579	TRIM14	NC_010443.5	239912126	239945082	-	8317	protein_coding	tripartite motif containing 14%2C transcript variant X1	-
100521945	1283.50423305818	1248.17922098952	1925.75280108401	1146.15401991714	1105.320642994	1132.52647571177	1485.8120850439	1128.00037954097	0.397388123304089	0.0218334588423758	0.956473999838579	NDUFS8	NC_010444.4	4863295	4867392	-	1451	protein_coding	NADH:ubiquinone oxidoreductase core subunit S8%2C transcript variant X1	-
397278	780.431784035376	857.126827937207	745.048506125097	1032.23810163418	949.835346802498	899.202582785262	794.202372699226	960.425343740647	-0.274291419008236	0.0218827205584594	0.956473999838579	PMAIP1	NC_010443.5	161184458	161188138	-	1078	protein_coding	phorbol-12-myristate-13-acetate-induced protein 1	-
100517130	87.9898580039884	91.9020012449084	123.371550820197	75.9439455219726	60.2902168905817	62.8589483226664	101.087803356365	66.3643702450736	0.605592621808437	0.0221588524312723	0.956473999838579	CCDC125	NC_010458.4	47442080	47478589	-	2437	protein_coding	coiled-coil domain containing 125%2C transcript variant X3	-
100625613	1310.28375505939	1422.60546825027	1010.10457234036	1665.770489278	1616.20090190893	1451.0828409402	1247.66459855001	1577.68474404238	-0.338556113499591	0.0221984492230285	0.956473999838579	ZCCHC2	NC_010443.5	158964816	159022143	-	5602	protein_coding	zinc finger CCHC-type containing 2	-
100126290	234.320817510621	238.194982818436	362.403930534329	198.853225774639	205.198282048647	193.903874486869	278.306576954462	199.318460770052	0.481320680185622	0.0224491355053935	0.956473999838579	CNPY3	NC_010449.5	38014766	38025752	+	3542	protein_coding	canopy FGF signaling regulator 3%2C transcript variant X2	-
110260406	654.185466029653	808.362500746031	484.811641113743	835.383400741698	876.852452671794	880.02527651733	649.119869296476	864.087043310274	-0.412440419460327	0.0225061925736193	0.956473999838579	EPPK1	NC_010446.5	780276	798760	+	13889	protein_coding	epiplakin 1	-
100628065	418.908237018988	432.314516060232	634.206878435076	373.724152963391	357.510408930116	376.088284032225	495.143210504766	369.107615308577	0.423596833073281	0.0225777583706152	0.956473999838579	LIN37	NC_010448.4	45175454	45181383	+	1053	protein_coding	lin-37 DREAM MuvB core complex component%2C transcript variant X2	-
100738234	3275.70938764848	3589.80470168887	2713.21027780355	3895.12499532433	3876.55517375407	3858.90018346945	3192.9081223803	3876.86011751595	-0.279973948327399	0.0228816354858539	0.956473999838579	EHD4	NC_010443.5	129374515	129460206	+	5170	protein_coding	EH domain containing 4	-
100513556	2356.59793610682	2200.95915226327	4024.03300526815	2110.44227555797	2018.13568117947	2074.34529464799	2860.53003121274	2067.64108379515	0.468247019919096	0.0228896046444501	0.956473999838579	CAVIN3	NC_010451.4	3378144	3379851	+	1149	protein_coding	caveolae associated protein 3	-
100157641	0	0	0	0.999262441078586	5.28861551671769	5.32702951887004	0	3.87163582555544	-4.4626340473214	0.023056188512795	0.956473999838579	PLCB2	NC_010443.5	131005408	131031864	+	8163	protein_coding	phospholipase C beta 2%2C transcript variant X1	-
100624820	347.177374515737	343.225841384046	525.29293122662	318.764718704069	299.335638246222	267.416881847276	405.232049042134	295.172412932522	0.456683432267522	0.0230561890307272	0.956473999838579	JDP2	NC_010449.5	98574386	98616480	+	2006	protein_coding	Jun dimerization protein 2%2C transcript variant X3	TF_bZIP
100511924	429.428763519465	437.003393674769	619.749274823334	360.73374122937	331.067331346528	416.573708375637	495.393810672523	369.458260317178	0.42312449725105	0.0232285948253723	0.956473999838579	NMRAL1	NC_010445.4	37871868	37879373	+	1544	protein_coding	NmrA like redox sensor 1%2C transcript variant X2	-
100627122	1740.6689300789	1877.42659686027	1200.94494001536	2179.3913839924	2029.77063531625	2039.18689982345	1606.34682231818	2082.78297304403	-0.374686819383055	0.0233040267284068	0.956473999838579	SMCHD1	NC_010448.4	103809732	103986057	-	8086	protein_coding	structural maintenance of chromosomes flexible hinge domain containing 1%2C transcript variant X2	-
100126279	44.9513405020376	53.453204805712	49.1558522799223	74.944683080894	64.5211093039559	91.6249077245646	49.1867991958906	77.0302333698048	-0.646557423066717	0.0236360072030627	0.956473999838579	CERS6	NC_010457.5	74927088	75261558	+	6963	protein_coding	ceramide synthase 6%2C transcript variant X2	-
100511241	1054.92188454782	986.539850098405	1398.53218937583	922.319233115535	831.370359228022	941.818818936222	1146.66464134068	898.502803759926	0.351709846151529	0.023829482334722	0.956473999838579	POLR2L	NC_010444.4	530614	534556	-	2997	protein_coding	RNA polymerase II subunit L	-
novel.1	1439.39930756525	1330.70346700536	1373.47234311548	1209.10755370509	1128.59055126756	1203.90867126463	1381.19170589536	1180.53559207909	0.226370425641961	0.0239418155692392	0.956473999838579	-	NC_000845.1	1	1144	+	1144	-	- && - && -	-
100512686	805.298483036503	810.238051791846	580.231824951239	934.310382408478	919.161376805535	932.230165802256	731.922786593196	928.567308338757	-0.343187182934738	0.0241431615679614	0.956473999838579	IRS1	NC_010457.5	128245846	128307321	-	6355	protein_coding	insulin receptor substrate 1%2C transcript variant X1	-
100517757	441.862113020029	481.078843251408	606.255511452375	398.705713990356	398.761609960514	398.461808011479	509.732155907937	398.64304398745	0.354508436474274	0.0242591463231683	0.956473999838579	ASL	NC_010445.4	16637481	16646869	+	1597	protein_coding	argininosuccinate lyase	-
397674	1187.86308305384	1172.21940363404	839.50484972181	1321.02494710589	1405.71400434356	1326.43035019864	1066.52911213656	1351.0564338827	-0.341046420687163	0.0243099284976771	0.956473999838579	CAMK2D	NC_010450.4	108916019	109221317	+	2288	protein_coding	calcium/calmodulin dependent protein kinase II delta	-
110259881	0	0.937775522907229	0	1.99852488215717	6.34633862006123	6.39243542264404	0.312591840969076	4.91243297495415	-3.84434574487084	0.0244184490621885	0.956473999838579	LOC110259881	NC_010445.4	8737339	8762705	+	4057	lncRNA	uncharacterized LOC110259881%2C transcript variant X2	-
102160309	201.802826509147	212.875043699941	295.898953920316	168.875352542281	177.697481361715	171.530350507615	236.858941376468	172.701061470537	0.455598991533579	0.0244491795088364	0.956473999838579	HDHD5	NC_010447.5	69499891	69512559	-	1652	protein_coding	haloacid dehalogenase like hydrolase domain containing 5	-
100522873	992.755137045	1026.86419758342	853.962453333552	1145.15475747606	1160.32224436786	1136.78809932687	957.860595987322	1147.42170039026	-0.260395094832553	0.0245302023426744	0.956473999838579	EPHA2	NC_010448.4	75251465	75279364	-	4226	protein_coding	EPH receptor A2	-
100521431	566.195608025665	554.225334038172	400.957540165641	631.533862761667	695.981802000049	630.720295034212	507.126160743159	652.745319931976	-0.363947302199432	0.0245833805846761	0.956473999838579	LOC100521431	NC_010444.4	66397234	66453036	-	5203	protein_coding	zinc finger protein 791-like%2C transcript variant X3	zf-C2H2
100524778	300.313211013613	258.826044322395	445.294191241649	258.808972239354	239.04542135564	213.081180754801	334.811148859219	236.978524783265	0.497968483483154	0.0247449824809246	0.956473999838579	MRPS24	NC_010460.4	48825747	48872294	+	1917	protein_coding	mitochondrial ribosomal protein S24%2C transcript variant X2	-
404704	0	0	0	0.999262441078586	3.17316931003062	7.45784132641805	0	3.87675769250908	-4.46438606879691	0.0247459257361576	0.956473999838579	CD4	NC_010447.5	63892129	63918547	-	3070	protein_coding	CD4 molecule%2C transcript variant X4	-
100738561	570.977665525882	603.927436752255	618.785434582551	507.625320067922	486.552627538028	499.675368870009	597.896845620229	497.951105491986	0.263781393749879	0.0250125618554214	0.956473999838579	ZNF251	NC_010446.5	186689	193100	+	2950	protein_coding	zinc finger protein 251	zf-C2H2
novel.201	196.064357508887	234.443880726807	171.563562859337	275.79643373769	241.160867562327	282.332564500112	200.69060036501	266.42995526671	-0.408492502965018	0.0250947739167843	0.956473999838579	-	NC_010456.5	40657853	40698241	+	4840	-	- && O00370.1 RecName: Full=LINE-1 retrotransposable element ORF2 protein; Short=ORF2p; Includes: RecName: Full=Reverse transcriptase; Includes: RecName: Full=Endonuclease && -	-
397008	85.1206235038584	84.3997970616506	160.961320210726	72.9461581987368	63.4633862006123	66.0551660339885	110.160580258745	67.4882368111125	0.705935387863184	0.025161938834309	0.956473999838579	NUDT14	NW_018084979.1	3289576	3296920	-	1690	protein_coding	nudix hydrolase 14%2C transcript variant X2	-
100625850	493.50833402237	521.403190736419	791.31283768267	424.686537458399	452.705488231035	461.320756334145	602.074787480487	446.23759400786	0.432106994393562	0.025386818360748	0.956473999838579	LOC100625850	NC_010447.5	57777008	57777673	-	666	protein_coding	histone H2A.J	-
100620274	453.339051020549	415.434556647902	879.022299593904	374.72341540447	390.299825133766	409.115867049219	582.598635754119	391.379702529152	0.573845579437384	0.0256003501678443	0.956473999838579	TSSC4	NC_010444.4	1642693	1645860	+	1841	lncRNA	tumor suppressing subtransferable candidate 4	-
100737810	0	0	0	2.99778732323576	4.23089241337416	3.19621771132202	0	3.47496581597731	-4.30914880418154	0.0256141691566608	0.956473999838579	UCN3	NC_010452.4	65491231	65495879	-	1309	protein_coding	urocortin 3	-
100519704	27.7359335012572	30.9465922559386	22.1683255380042	35.9734478788291	58.1747706838946	50.0740774773783	26.9502837650666	48.074098680034	-0.832667865549358	0.0258740340146926	0.956473999838579	MBLAC2	NC_010444.4	97632411	97648147	-	4451	protein_coding	metallo-beta-lactamase domain containing 2	-
100514033	778.518961035289	788.669214764979	1131.548442679	712.474120489032	712.905371653545	657.355442628563	899.578872826421	694.244978257047	0.373626904486607	0.0259721873622468	0.956473999838579	NDUFA11	NC_010444.4	73131029	73137921	+	566	protein_coding	NADH:ubiquinone oxidoreductase subunit A11	-
100524868	841.64212003815	884.322318101517	1244.31775085058	716.471170253346	788.003711990936	789.465774696539	990.09406299675	764.646885646941	0.372798522361568	0.0259726808713409	0.956473999838579	LRP3	NC_010448.4	42988446	43001424	+	2876	protein_coding	LDL receptor related protein 3%2C transcript variant X1	-
110259144	906.678102041098	880.571216009888	936.852714040872	1060.21744998438	1024.93368713989	1112.28376354006	908.034010697286	1065.81163355478	-0.231151162719969	0.0259742003033955	0.956473999838579	ZBED1	NW_018085344.1	623387	635805	-	4976	protein_coding	zinc finger BED-type containing 1%2C transcript variant X1	zf-BED
595119	158.764309007197	183.804002489817	195.659568878906	228.831099006996	289.81613031613	208.819557139705	179.40929345864	242.488928820944	-0.434519722632716	0.0260704163388573	0.956473999838579	OASL	NC_010456.5	40900050	40917189	-	1319	protein_coding	2'-5'-oligoadenylate synthetase like	-
110257180	0.956411500043353	1.87555104581446	0.96384024078279	7.99409952862869	5.28861551671769	8.52324723019206	1.26526759554687	7.26865409184615	-2.51939770800844	0.0261741493119528	0.956473999838579	LOC110257180	NC_010457.5	137998900	138008769	+	8821	lncRNA	uncharacterized LOC110257180	-
100049662	956.411500043353	998.730931896199	695.892653845174	1132.16434574204	1145.51412092105	1080.32158642684	883.678361928242	1119.33335102998	-0.340942420990511	0.0261748242465045	0.956473999838579	BRCA1	NC_010454.4	19788087	19854515	+	9091	protein_coding	BRCA1%2C DNA repair associated%2C transcript variant X12	-
100526228	13.3897610006069	4.68887761453614	15.4214438525246	20.9845112626503	21.1544620668708	40.4854243434123	11.1666941558892	27.5414658909778	-1.30320472041915	0.0262138759360963	0.956473999838579	KCNQ4	NC_010448.4	170346135	170401534	-	4235	protein_coding	potassium voltage-gated channel subfamily Q member 4%2C transcript variant X4	-
100621131	729.741974533078	658.318417080875	876.130778871556	649.520586701081	573.285922012198	583.842435268156	754.730390161836	602.216314660478	0.325283404430132	0.0263014269837274	0.956473999838579	SSNA1	NW_018084833.1	710885	712502	-	875	protein_coding	SS nuclear autoantigen 1	-
novel.164	30.6051680013873	22.5066125497735	51.0835327614879	8.99336196970728	20.0967389635272	18.1119003641581	34.7317711042162	15.7340004324642	1.14539229493617	0.0264082499976974	0.956473999838579	-	NC_010454.4	811047	812395	+	1027	-	- && - && -	-
100512182	120.507849005462	137.853001867363	100.23938504141	166.876827660124	179.812927568402	149.156826528361	119.533411971412	165.282193918962	-0.46714207212915	0.0264787161746767	0.956473999838579	PLEKHA6	NC_010451.4	64876803	65027455	-	5561	protein_coding	pleckstrin homology domain containing A6%2C transcript variant X2	-
110255925	1589.55591307205	1514.50746949517	2473.21405784864	1419.95192877267	1423.6952971004	1363.71955683073	1859.09248013862	1402.4555942346	0.406566489155038	0.0264856428925009	0.956473999838579	RFNG	NC_010454.4	957129	961757	+	3224	protein_coding	RFNG O-fucosylpeptide 3-beta-N-acetylglucosaminyltransferase%2C transcript variant X2	-
100521141	0	1.87555104581446	0	4.99631220539293	2.11544620668708	13.8502767490621	0.625183681938153	6.98734505371404	-3.46688520679282	0.0265126483204877	0.956473999838579	ARRB1	NC_010451.4	9516944	9597446	-	9258	protein_coding	arrestin beta 1%2C transcript variant X7	-
100144530	936.326858542442	954.655482319559	1233.71550820197	803.407002627183	888.487406808573	815.035516387116	1041.56594968799	835.643308607624	0.317782245161821	0.0265321896967565	0.956473999838579	NPEPL1	NC_010459.5	58874499	58891249	+	2420	protein_coding	aminopeptidase-like 1%2C transcript variant X1	-
102161679	0	0	0	1.99852488215717	4.23089241337416	4.26162361509603	0	3.49701363687579	-4.31686932854889	0.0265729309033119	0.956473999838579	MYO16	NC_010453.5	75739783	76271958	+	6862	protein_coding	myosin XVI	-
110257174	5585.44316025318	5522.56005440067	6212.91419208586	4895.38669884399	4923.70104606417	5172.54566282281	5773.6391355799	4997.21113591032	0.20836166235563	0.0266540033276117	0.956473999838579	RPL37A	NC_010457.5	118702198	118704974	+	719	protein_coding	ribosomal protein L37a%2C transcript variant X2	-
100156660	862.683173039104	865.566807643372	633.243038194293	960.291205876522	960.412577835933	1053.68643883249	787.16433962559	991.463407514983	-0.332701329219065	0.0267070165122156	0.956473999838579	TLN2	NC_010443.5	109208663	109680663	-	12639	protein_coding	talin 2%2C transcript variant X5	-
397015	536.546851524321	497.021027140831	588.906387118285	380.718990050941	486.552627538028	425.096955605829	540.824755261146	430.789524398266	0.328516266579109	0.0269953344522472	0.956473999838579	PTTG1	NC_010458.4	63104698	63112382	-	854	protein_coding	pituitary tumor-transforming 1%2C transcript variant X6	-
100738292	630.275178528569	613.305191981328	740.229304921183	562.584754327244	545.785121325266	511.394833811524	661.26989181036	539.921569821345	0.292158453630579	0.0270635864578301	0.956473999838579	SPHK2	NC_010448.4	53982911	53986779	+	2403	protein_coding	sphingosine kinase 2	-
100151944	140.592490506373	163.172940985858	170.599722618554	107.920343636487	125.869049297881	115.063837607593	158.121718036928	116.284410180654	0.443941747121004	0.0271212860415184	0.956473999838579	LRRC20	NC_010456.5	73214201	73296660	-	3430	protein_coding	leucine rich repeat containing 20%2C transcript variant X1	-
100516328	1089.35269854938	1070.93964716006	932.997353077741	1239.08542693745	1236.4783078086	1192.18920632311	1031.09656626239	1222.58431368972	-0.245723719229674	0.0271895177152636	0.956473999838579	JADE1	NC_010450.4	96208217	96564132	-	7528	protein_coding	jade family PHD finger 1%2C transcript variant X5	-
397667	3198.24005614497	3333.7919839352	3716.56796845844	2836.90607022211	3062.10838417955	2861.68025753698	3416.2000028462	2920.23157064621	0.22632180035433	0.02727218938302	0.956473999838579	FHL1	NC_010461.5	111309989	111367900	+	5296	protein_coding	four and a half LIM domains 1%2C transcript variant X3	-
100158214	602.539245027312	634.874029008194	453.004913167911	721.467482458739	731.944387513729	686.121402030461	563.472729067806	713.17775733431	-0.339765381718605	0.0274264617197807	0.956473999838579	FLRT3	NC_010459.5	22940491	22955277	-	5379	protein_coding	fibronectin leucine rich transmembrane protein 3%2C transcript variant X2	-
100624508	1067.35523404838	1003.41980951073	767.216831663101	1211.10607858725	1158.20679816118	1167.68487053631	945.997291740739	1178.99924909491	-0.317614899811809	0.0276120286597496	0.956473999838579	SEMA3C	NC_010451.4	99114649	99432683	+	5251	protein_coding	semaphorin 3C%2C transcript variant X2	-
106504490	0	0.937775522907229	0	1.99852488215717	3.17316931003062	9.58865313396607	0.312591840969076	4.92011577538462	-3.84645260244386	0.0276724066544811	0.956473999838579	LOC106504490	NC_010449.5	81468450	81985736	+	1474	lncRNA	uncharacterized LOC106504490%2C transcript variant X1	-
100621808	32.517991001474	36.5732453933819	72.2880180587092	16.987461498336	25.3853544802449	28.7659594018982	47.1264181511884	23.7129251268264	0.992594668532562	0.0277016450057279	0.956473999838579	PPP1R1A	NC_010447.5	19753850	19763281	-	824	protein_coding	protein phosphatase 1 regulatory inhibitor subunit 1A	-
100514603	0	0	0	2.99778732323576	5.28861551671769	2.13081180754801	0	3.47240488250049	-4.30827860327923	0.0277412438392662	0.956473999838579	CCDC63	NC_010456.5	32140323	32300930	+	4644	protein_coding	coiled-coil domain containing 63%2C transcript variant X3	-
100153932	1795.18438558137	2012.46627215891	2522.36991012856	1813.66133055763	1621.48951742565	1643.92130952329	2110.00685595628	1693.02405250219	0.317527161266355	0.0278152565897627	0.956473999838579	FDPS	NC_010446.5	94500140	94514820	-	1563	protein_coding	farnesyl diphosphate synthase%2C transcript variant X4	-
100525942	469.598046521286	399.492372758479	573.48494326576	365.730053434763	323.663269623123	411.246678856767	480.858454181842	366.880000638217	0.390160817807689	0.0279585889909737	0.956473999838579	NENF	NC_010451.4	130948183	130959163	-	902	protein_coding	neudesin neurotrophic factor	-
102165384	452.382639520506	490.456598480481	379.753054868419	520.615731801944	567.99730649548	558.27269357758	440.864097623135	548.961910625001	-0.315957955772922	0.0279967573372376	0.956473999838579	DENND5B	NC_010447.5	42642676	42870980	+	9717	protein_coding	DENN domain containing 5B%2C transcript variant X2	-
396923	2841.4985666288	3330.04088184357	2402.8537202715	3574.3617517381	3515.87159551392	3407.16808026928	2858.13105624796	3499.13380917377	-0.291885472757371	0.0282121738133105	0.956473999838579	STAT2	NC_010447.5	21733030	21748960	-	4648	protein_coding	signal transducer and activator of transcription 2	STAT
100157816	7.65129200034682	3.75110209162892	7.71072192626232	12.9904117340216	16.9235696534966	21.3081180754801	6.37103867274602	17.0740331543328	-1.42247881727814	0.0282550227847103	0.956473999838579	MTUS2	NC_010453.5	6038815	6535033	+	9058	protein_coding	microtubule associated scaffold protein 2%2C transcript variant X4	-
100511109	274.490100512442	256.950493276581	310.356557532058	226.832574124839	205.198282048647	225.86605160009	280.59905044036	219.298969257858	0.355188392229118	0.028293644654571	0.956473999838579	PHF10	NC_010443.5	555649	576781	+	2196	protein_coding	PHD finger protein 10%2C transcript variant X6	-
100620951	1794.22797408133	1924.31537300563	2503.09310531291	1677.76163857095	1619.37407121896	1713.1726932686	2073.87881746662	1670.1028010195	0.312347290082843	0.0284005456396465	0.956473999838579	PYCR1	NC_010454.4	1060028	1064808	+	2467	protein_coding	pyrroline-5-carboxylate reductase 1%2C transcript variant X5	-
100154025	1.91282300008671	0.937775522907229	0	7.99409952862869	3.17316931003062	9.58865313396607	0.950199507664645	6.91864065754179	-2.86254567194776	0.0284656863902255	0.956473999838579	MYO18B	NC_010456.5	43467823	43687729	+	7915	protein_coding	myosin XVIIIB	-
100513162	431.341586519552	398.554597235572	470.354037502001	300.777994764654	324.720992726466	395.265590300157	433.416740419042	340.254859263759	0.34961211926763	0.0285243427189641	0.956473999838579	EVL	NC_010449.5	120911814	121056556	+	5281	protein_coding	Enah/Vasp-like%2C transcript variant X3	-
100622235	700.093218031734	633.936253485287	888.660702001732	597.558939764995	565.881860288793	596.627306113444	740.896724506251	586.689368722411	0.336468672737144	0.0285786329427607	0.956473999838579	MRPS15	NC_010448.4	92541506	92547839	-	1145	protein_coding	mitochondrial ribosomal protein S15%2C transcript variant X4	-
100517745	409.344122018555	388.239066483593	521.437570263489	287.787583030633	402.992502373888	297.248247152948	439.673586255212	329.342777519156	0.417055384157213	0.0286161582671935	0.956473999838579	HMGB3	NC_010461.5	122591413	122599496	+	3738	protein_coding	high mobility group box 3%2C transcript variant X1	HMG
100525452	14.3461725006503	11.2533062748867	1.92768048156558	22.9830361448075	22.2121851702143	27.7005534981242	9.17571975236754	24.298591604382	-1.40304929318517	0.0286184674965874	0.956473999838579	LOC100525452	NC_010444.4	125583147	125719676	+	5082	protein_coding	zinc finger protein 474	zf-C2H2
100621139	2323.1235336053	2614.51815786535	1896.83759386053	2727.98646414454	2737.38739145308	2911.75433501436	2278.15976177706	2792.37606353733	-0.293537195751548	0.0286522815236782	0.956473999838579	AGRN	NC_010448.4	63366017	63398311	+	7531	protein_coding	agrin%2C transcript variant X1	-
100038022	2129.92841059655	2059.35504830427	2705.49955587729	1789.67903197175	1888.03573946822	1961.41226884795	2298.26100492604	1879.7090134293	0.290042162674601	0.0286546532246434	0.956473999838579	COX6B	NC_010448.4	45091829	45102785	+	790	protein_coding	COX6B protein%2C transcript variant X1	-
100625349	720.177859532645	712.709397409494	581.195665192022	782.422491364533	899.064637842008	796.923616022958	671.36097404472	826.1369150765	-0.299055751384052	0.0286638456416916	0.956473999838579	MXD1	NC_010445.4	72517829	72545302	-	5715	protein_coding	MAX dimerization protein 1%2C transcript variant X2	bHLH
100524745	466.728812021156	463.261108316171	747.940026847445	427.684324781635	379.72259410033	425.096955605829	559.309982394924	410.834624829265	0.444840336055105	0.0286916265119553	0.956473999838579	TRAPPC2L	NC_010448.4	865498	869253	-	784	protein_coding	trafficking protein particle complex 2 like%2C transcript variant X2	-
100521701	606.364891027486	561.72753822143	821.191885146937	485.641546364193	505.591643398212	547.61863453984	663.094771465284	512.950608100748	0.370393171892277	0.0287842662919405	0.956473999838579	GTF2A2	NC_010443.5	112371276	112399541	+	1051	protein_coding	general transcription factor IIA subunit 2%2C transcript variant X1	-
100521485	151.11301700685	153.795185756786	196.623409119689	112.91665584188	106.830033437697	140.633579298169	167.177203961108	120.126756192582	0.477115092831773	0.02882206112517	0.956473999838579	LOC100521485	NC_010461.5	110810150	110811475	-	1326	protein_coding	protein FAM127	-
110255927	143.461725006503	151.919634710971	253.489983325874	141.895266633159	110.003202747728	115.063837607593	182.957114347783	122.32076899616	0.579778337259505	0.0291425390348043	0.956473999838579	LOC110255927	NC_010454.4	978131	980042	+	865	protein_coding	L-xylulose reductase	-
100524308	1131.43480455129	1219.1081797794	1559.49350958655	974.280880051622	1083.10845782378	1077.12536871552	1303.34549797241	1044.83823553031	0.318999531054653	0.0292796739930232	0.956473999838579	LOC100524308	NC_010444.4	135186366	135188237	+	802	protein_coding	cytochrome b-c1 complex subunit 8%2C transcript variant X3	-
102157630	249.623401511315	264.452697459839	218.791734657693	221.836261919446	152.31212688147	167.268726892519	244.289277876282	180.472371897812	0.435721600903675	0.0293237032226848	0.956473999838579	LOC102157630	NC_010451.4	42017643	42027282	+	5165	lncRNA	uncharacterized LOC102157630	-
100522509	1350.45303806121	1292.25467056616	1364.79778094843	1141.15770771175	1188.88076815814	1130.39566390422	1335.83516319194	1153.47804659137	0.211738729174952	0.0293808904340897	0.956473999838579	UFM1	NC_010453.5	13516814	13779446	+	6970	protein_coding	ubiquitin fold modifier 1%2C transcript variant X4	-
100147712	26.7795220012139	31.8843677788458	63.6134558916641	22.9830361448075	16.9235696534966	20.2427121717061	40.7591152239079	20.0497726566701	1.02167936573411	0.0293816211057583	0.956473999838579	HSD17B1	NC_010454.4	20269468	20271349	-	966	protein_coding	hydroxysteroid 17-beta dehydrogenase 1	-
100513366	168.32842400763	151.919634710971	201.442610323603	115.914443165116	136.446280331317	131.044926164203	173.896889680735	127.801883220212	0.444662141292192	0.0294054011155387	0.956473999838579	ADH4	NC_010450.4	121225485	121259262	+	4279	protein_coding	alcohol dehydrogenase 4 (class II)%2C pi polypeptide	-
100516205	409.344122018555	401.367923804294	420.234344981296	333.753655320248	322.605546519779	352.649354149196	410.315463601382	336.336185329741	0.286863702585429	0.0295541790070562	0.956473999838579	KIF2C	NC_010448.4	166556765	166577904	-	2909	protein_coding	kinesin family member 2C%2C transcript variant X1	-
100520503	1820.0510845825	1769.58241172594	2588.87488674257	1563.84572028799	1644.7594256992	1657.77158627236	2059.50279435034	1622.12557741985	0.344388619693285	0.0296026856614937	0.956473999838579	LAMTOR1	NC_010451.4	6674045	6680067	-	1184	protein_coding	late endosomal/lysosomal adaptor%2C MAPK and MTOR activator 1	-
497064	1504.43528956819	1420.72991720445	2085.75028105396	1290.04781143246	1378.21320365663	1278.48708452881	1670.30516260887	1315.58269987263	0.34435381182762	0.0296064451384843	0.956473999838579	PSMB3	NC_010454.4	23347060	23357616	-	704	protein_coding	proteasome subunit beta 3	-
100520487	349.090197515824	297.274840761592	399.029859684075	269.800859091218	290.873853419473	250.370387386892	348.464965987163	270.348366632528	0.365891127314392	0.0298094893881775	0.956473999838579	MRPL33	NC_010445.4	111428850	111438735	-	560	protein_coding	mitochondrial ribosomal protein L33	-
100513583	1752.14586807942	1808.96898368804	1213.47486314553	2059.47989106297	2039.29014324634	1953.95442752153	1591.529904971	2017.57482061028	-0.342155003247881	0.0301113313137061	0.956473999838579	PRRG4	NC_010444.4	28061598	28081376	-	5345	protein_coding	proline rich and Gla domain 4%2C transcript variant X1	-
100626812	286.923450013006	301.963718376128	134.937633709591	364.730790993684	369.145363066895	344.126106919004	241.274934032908	359.334086993194	-0.574369803534655	0.0301677003924933	0.956473999838579	SORL1	NC_010451.4	48435350	48653670	+	13978	protein_coding	sortilin related receptor 1%2C transcript variant X7	-
100156799	887.549872040231	810.238051791846	1137.33148412369	703.480758519325	783.772819577562	766.026844813511	945.039802651923	751.093474303466	0.331400402096495	0.0301811919523528	0.956473999838579	COX17	NC_010455.5	140584286	140594636	+	480	protein_coding	COX17 cytochrome c oxidase assembly homolog	-
404697	705.831687031994	727.71380577601	731.554742754137	604.553776852545	624.056630972688	609.412176958732	721.700078520714	612.674194927988	0.236349722491758	0.0301883107009507	0.956473999838579	HYAL2	NC_010455.5	32805220	32813684	-	3683	protein_coding	hyaluronoglucosaminidase 2%2C transcript variant X4	-
100511394	711.570156032254	712.709397409494	804.806601053629	606.552301734702	646.268816142902	612.608394670054	743.028718165126	621.809837515886	0.256954056170501	0.0304863812065502	0.956473999838579	ENOPH1	NC_010450.4	135775743	135802404	-	2830	protein_coding	enolase-phosphatase 1%2C transcript variant X1	-
100522551	332.831202015087	362.919127365098	301.681995365013	400.704238872513	397.703886857171	438.947232354891	332.477441581732	412.451786028192	-0.310566649597035	0.0304953837673222	0.956473999838579	LOC100522551	NC_010448.4	12166178	12188165	+	3441	protein_coding	carbohydrate sulfotransferase 6%2C transcript variant X3	-
110256797	6.69488050030347	0.937775522907229	13.4937633709591	0	1.05772310334354	1.06540590377401	7.04213979805658	0.707709669039182	3.33156324512026	0.0305643318610036	0.956473999838579	LOC110256797	NC_010456.5	131141634	131171542	-	2657	lncRNA	uncharacterized LOC110256797	-
595123	795.734368036069	825.242460158361	587.942546877502	944.303006819264	973.105255076056	866.174999768268	736.306458357311	927.861087221196	-0.333507529544952	0.0305891850827321	0.956473999838579	NAMPT	NC_010451.4	106119896	106162126	-	4780	protein_coding	nicotinamide phosphoribosyltransferase%2C transcript variant X1	-
110255942	158.764309007197	183.804002489817	279.513669827009	118.912230488352	145.965788261408	160.876291469875	207.360660441341	141.918103406545	0.547590466639454	0.0306243120916255	0.956473999838579	OXLD1	NC_010454.4	1232836	1234381	+	673	protein_coding	oxidoreductase like domain containing 1	-
106509142	1.91282300008671	4.68887761453614	13.4937633709591	0	1.05772310334354	1.06540590377401	6.69848799519397	0.707709669039182	3.26052114675738	0.0307217377852414	0.956473999838579	LOC106509142	NC_010443.5	201649871	201657917	-	3878	lncRNA	uncharacterized LOC106509142	-
110258363	320.397852514523	329.159208540437	625.532316268031	286.788320589554	247.507206182388	329.210424266168	425.029792440997	287.835317012704	0.562183074003444	0.0307252881372622	0.956473999838579	CUNH14orf80	NW_018084979.1	3513954	3524139	+	3872	protein_coding	chromosome unknown C14orf80 homolog%2C transcript variant X6	-
100737301	889.462695040318	888.073420193146	1105.52475617786	803.407002627183	804.927281644433	759.634409390867	961.020290470441	789.322897887495	0.283783529990965	0.0307663001738478	0.956473999838579	ACP1	NC_010445.4	132671408	132684793	-	1761	protein_coding	acid phosphatase 1%2C soluble%2C transcript variant X2	-
808507	41700.4978133902	40547.5380594628	40744.4184986109	37403.3924320126	36234.4203512396	36250.4358759106	40997.4847904879	36629.4162197209	0.162527965622095	0.0307787164236312	0.956473999838579	COX3	NC_000845.1	9800	10583	+	784	protein_coding	-	-
100153381	1375.31973706234	1232.2370371001	1639.49224957153	1197.11640441215	1147.62956712774	1138.91891113441	1415.68300791132	1161.2216275581	0.285693796599633	0.0309250960833109	0.956473999838579	ELOC	NC_010446.5	61971103	61989392	+	2440	protein_coding	elongin C%2C transcript variant X2	-
102162247	38.2564600017341	35.6354698704747	53.9750534838362	19.9852488215717	22.2121851702143	28.7659594018982	42.6223277853483	23.6544644645614	0.850721847076516	0.0309498873637295	0.956473999838579	CHADL	NC_010447.5	7246892	7258962	+	2555	protein_coding	chondroadherin like	-
110256332	806.254894536546	827.118011204176	597.58094928533	918.322183351221	908.5841457721	962.061531107929	743.651285008684	929.655953410416	-0.321896735833092	0.031058153124927	0.956473999838579	ECT2	NC_010455.5	111248215	111310746	+	3988	protein_coding	epithelial cell transforming 2	-
100514091	0	2.81332656872169	0	2.99778732323576	6.34633862006123	13.8502767490621	0.937775522907229	7.7314675641197	-3.02854331171357	0.0311031686072192	0.956473999838579	OTOG	NC_010444.4	41497201	41590564	-	10257	protein_coding	otogelin	-
100737271	390.215892017688	406.994576941737	672.760488066387	361.733003670448	351.164070310055	352.649354149196	489.990319008604	355.1821427099	0.463971918006909	0.0311819138873081	0.956473999838579	CLPP	NC_010444.4	72707363	72713481	-	1094	protein_coding	caseinolytic mitochondrial matrix peptidase proteolytic subunit	-
100520331	504.028860522847	491.394374003388	819.264204665371	451.666623367521	445.30142650763	440.012638258665	604.895813063869	445.660229377939	0.440547042988274	0.0311826790693226	0.956473999838579	TP53I13	NC_010454.4	45763680	45767755	+	1520	protein_coding	tumor protein p53 inducible protein 13	-
100525644	13207.0864040987	13552.7318570553	9542.01838374962	15448.5973390749	14599.7519954509	14844.3004572832	12100.6122149678	14964.2165972697	-0.306430779546528	0.0312300176626307	0.956473999838579	SLC38A2	NC_010447.5	77113491	77127715	-	4871	protein_coding	solute carrier family 38 member 2%2C transcript variant X1	-
100739508	138.679667506286	128.47524663829	194.695728638124	98.9269816667801	104.71458723101	120.390867126463	153.9502142609	108.010812008084	0.511493586794074	0.0314053878046602	0.956473999838579	LOC100739508	NC_010444.4	5005498	5009247	-	1859	protein_coding	glutathione S-transferase P-like	-
104794456	0	0	0	0.999262441078586	5.28861551671769	4.26162361509603	0	3.51650052429744	-4.32394657359516	0.0314578675089738	0.956473999838579	MIR7138	NC_010444.4	80850216	80850274	-	59	miRNA	microRNA 7138	-
100525793	0	0	0	5.99557464647152	2.11544620668708	2.13081180754801	0	3.41394422023554	-4.28743837224216	0.0315061013865771	0.956473999838579	SLC22A16	NC_010443.5	76423386	76468267	-	2693	protein_coding	solute carrier family 22 member 16%2C transcript variant X2	-
100515408	65.035982002948	64.7065110805988	58.7942546877502	38.9712352020649	48.6552627538028	29.8313653056722	62.8455825904323	39.15262108718	0.682579873509422	0.0315297107217426	0.956473999838579	SHPK	NC_010454.4	49713224	49732319	-	2720	protein_coding	sedoheptulokinase	-
100526209	622.623886528223	546.723129854914	903.118305613474	517.617944478708	535.207890291831	509.264022003976	690.82177399887	520.696618924838	0.407709512791509	0.0319172791411537	0.956473999838579	LOC100526209	NC_010444.4	69121300	69129643	-	2811	protein_coding	ferredoxin-2%2C mitochondrial%2C transcript variant X3	zf-GATA
100520806	1543.64816106997	1616.72500149206	1405.27907106131	1872.61781458127	1760.05124396365	1711.04188146106	1521.88407787445	1781.23698000199	-0.227064216499311	0.0321300933340617	0.956473999838579	NXPE3	NC_010455.5	157298831	157337904	-	3573	protein_coding	neurexophilin and PC-esterase domain family member 3%2C transcript variant X1	-
100627643	146.330959506633	164.110716508765	360.476250052763	124.907805134823	144.908065158065	145.960608817039	223.639308689387	138.592159703309	0.690329521409602	0.0321662623786489	0.956473999838579	GEMIN7	NC_010448.4	51507377	51520979	+	5139	protein_coding	gem nuclear organelle associated protein 7%2C transcript variant X11	-
100622758	502.11603752276	506.398782369904	394.210658480161	566.581804091558	591.267214769038	578.515405749286	467.575159457608	578.788141536628	-0.307581600868991	0.0322492339455449	0.956473999838579	FCHSD2	NC_010451.4	7366516	7619960	-	6401	protein_coding	FCH and double SH3 domains 2%2C transcript variant X8	-
102161858	13.3897610006069	6.5644286603506	1.92768048156558	22.9830361448075	23.2699082735579	14.9156826528361	7.29395671417437	20.3895423570671	-1.48317879874828	0.0324251374748514	0.956473999838579	LOC102161858	NC_010445.4	16639695	16640791	-	997	lncRNA	uncharacterized LOC102161858	-
110256505	448.556993520332	419.185658739531	542.642055560711	375.722677845548	394.53071754714	355.845571860518	470.128235940191	375.366322417736	0.324521065760313	0.0324350138181561	0.956473999838579	LOC110256505	NC_010443.5	272965637	272970516	-	1561	protein_coding	surfeit locus protein 1%2C transcript variant X2	-
100526069	175.979716007977	151.919634710971	232.285498028652	134.900429545609	125.869049297881	143.829797009491	186.728282915867	134.866425284327	0.469049622228376	0.0325374249927418	0.956473999838579	TEX30	NC_010453.5	71077717	71085063	-	1558	protein_coding	testis expressed 30%2C transcript variant X1	-
100512855	88.9462695040318	105.03085856561	41.44513035366	138.897479309924	126.926772401225	115.063837607593	78.4740861411005	126.96269643958	-0.693663725260719	0.0325403409795645	0.956473999838579	DCLRE1C	NC_010452.4	46820016	46863848	+	2742	protein_coding	DNA cross-link repair 1C%2C transcript variant X1	-
novel.62	1.91282300008671	4.68887761453614	7.71072192626232	0	1.05772310334354	0	4.77080751362839	0.35257436778118	3.67761950364207	0.0325983754611173	0.956473999838579	-	NC_010446.5	108928566	108928813	+	248	-	- && - && -	-
100154479	196.064357508887	243.821635955879	142.648355635853	278.794221060926	257.02671411248	263.15525823218	194.178116366873	266.325397801862	-0.455466830746185	0.0327040018807698	0.956473999838579	NRDE2	NC_010449.5	112039949	112090632	-	6720	protein_coding	NRDE-2%2C necessary for RNA interference%2C domain containing%2C transcript variant X1	-
100514043	549.936612524928	478.265516682687	605.291671211592	462.658510219386	445.30142650763	414.442896568089	544.497933473069	440.800944431701	0.304362988198087	0.0328010599145386	0.956473999838579	DPY30	NC_010445.4	107520641	107533504	+	802	protein_coding	dpy-30%2C histone methyltransferase complex regulatory subunit	-
102164539	793.821545035983	844.935746139413	1579.73415464299	741.452731280311	754.156572683943	779.877121562573	1072.83048193946	758.495475175609	0.500148692259887	0.0329367538066936	0.956473999838579	PCSK1N	NC_010461.5	42947688	42952222	-	1041	protein_coding	proprotein convertase subtilisin/kexin type 1 inhibitor	-
100134962	1139.08609655163	1174.09495467985	1495.88005369489	1096.19089786321	982.624763006148	1022.78966762305	1269.68703497546	1033.8684428308	0.296225942855741	0.033138772854113	0.956473999838579	PHYH	NC_010452.4	48404298	48423978	+	1447	protein_coding	phytanoyl-CoA 2-hydroxylase%2C transcript variant X1	-
100627432	189.369477008584	180.052900398188	186.021166471078	267.802334209061	211.544620668708	236.52011063783	185.147847959283	238.622355171866	-0.366812212548812	0.0332697367184935	0.956473999838579	AP1S3	NC_010457.5	125561513	125637215	-	3165	protein_coding	adaptor related protein complex 1 sigma 3 subunit%2C transcript variant X1	-
100153312	276.402923512529	239.132758341343	346.982486681804	209.845112626503	235.872252045609	206.688745332157	287.506056178559	217.468703334757	0.402612302158909	0.0332890934054098	0.956473999838579	CDCA3	NC_010447.5	63858905	63861902	+	1785	protein_coding	cell division cycle associated 3%2C transcript variant X1	-
100155607	241.015698010925	262.577146414024	262.164545492919	218.83847459621	190.390158601837	193.903874486869	255.252463305956	201.044169228306	0.343776916490726	0.0333385089624582	0.956473999838579	MATN2	NC_010446.5	38744025	38915083	-	3976	protein_coding	matrilin 2%2C transcript variant X1	-
100628050	470.554458021329	496.083251617924	521.437570263489	392.710139343884	438.955087887569	396.330996203931	496.025093300914	409.332074478461	0.277311218312027	0.0333860024090956	0.956473999838579	MYBPC3	NC_010444.4	15247679	15269714	+	4387	protein_coding	myosin binding protein C%2C cardiac%2C transcript variant X1	-
100515052	0	0	0	2.99778732323576	1.05772310334354	6.39243542264404	0	3.48264861640778	-4.31194171930308	0.0333972669305894	0.956473999838579	GP1BA	NC_010454.4	51975810	51979428	-	3394	protein_coding	glycoprotein Ib platelet alpha subunit	-
100511396	105.205265004769	108.781960657239	143.612195876636	63.9527962290295	81.4446789574525	98.0173431472087	119.199807179548	81.1382727778969	0.556267661477262	0.0333977637501868	0.956473999838579	ATG16L2	NC_010451.4	7346973	7360189	+	2193	protein_coding	autophagy related 16 like 2%2C transcript variant X1	-
100151868	196.064357508887	208.186166085405	315.175758735972	175.870189629831	171.351142741653	172.595756411389	239.808760776755	173.272362927625	0.468490058809195	0.0336053816405644	0.956473999838579	SLC50A1	NC_010446.5	94663057	94665486	-	1042	protein_coding	solute carrier family 50 member 1	-
110261496	1152.47585755224	1096.25958627855	1468.89252695297	1016.24990257692	1025.99141024323	987.631272798505	1239.20932359459	1009.95752853955	0.295007616124431	0.0336351838415834	0.956473999838579	DDAH2	NC_010449.5	23838993	23842514	-	1975	protein_coding	dimethylarginine dimethylaminohydrolase 2%2C transcript variant X1	-
100523791	875.116522539668	859.940154505929	1217.33022410866	769.432079630511	773.195588544127	796.923616022958	984.12896705142	779.850428065865	0.335569190549837	0.0336750519413488	0.956473999838579	PDCD5	NC_010448.4	42483653	42491589	+	691	protein_coding	programmed cell death 5	-
100516626	227.625937010318	244.759411478787	257.345344289005	302.776519646812	297.220192039534	306.836900286914	243.24356425937	302.277870657753	-0.313510717079653	0.0337275462116385	0.956473999838579	WDR20	NW_018084979.1	978392	1045339	+	7069	protein_coding	WD repeat domain 20%2C transcript variant X3	-
406191	587.236661026619	670.509498878669	455.89643389026	794.413640657476	682.231401656583	707.429520105941	571.214197931849	728.02485414	-0.349942010808916	0.0337662469184829	0.956473999838579	TNFSF10	NC_010455.5	111021952	111103060	-	3695	protein_coding	TNF superfamily member 10%2C transcript variant X1	-
100512665	329.961967514957	316.030351219736	296.862794161099	375.722677845548	379.72259410033	396.330996203931	314.285037631931	383.925422716603	-0.28855126240972	0.0337798711300394	0.956473999838579	TBC1D22B	NC_010449.5	32839178	32914498	+	3556	protein_coding	TBC1 domain family member 22B	-
397367	2269.56448960288	2336.93660308481	1669.37129703579	2649.04473129933	2548.05495595459	2540.99308050101	2091.95746324116	2579.36425591831	-0.302125916262643	0.0338078086559691	0.956473999838579	SLC23A2	NC_010459.5	13848726	14012054	-	10107	protein_coding	solute carrier family 23 member 2%2C transcript variant X4	-
100153238	195.107946008844	134.101899775734	248.67078212196	120.910755370509	138.561726538004	140.633579298169	192.626875968846	133.368687068894	0.530398405925903	0.0340614218720569	0.956473999838579	EMC9	NC_010449.5	75159150	75161917	+	1108	protein_coding	ER membrane protein complex subunit 9%2C transcript variant X3	-
100517841	359.610724016301	395.741270666851	561.918860376366	333.753655320248	303.566530659596	353.71476005297	439.090285019839	330.344982010938	0.410378922567947	0.0340691233291366	0.956473999838579	AKIP1	NC_010451.4	513383	537779	-	3784	protein_coding	A-kinase interacting protein 1%2C transcript variant X3	-
100522182	2.86923450013006	9.37775522907229	5.78304144469674	0	1.05772310334354	1.06540590377401	6.01001039129969	0.707709669039182	3.10688133024354	0.0340730387111126	0.956473999838579	ELANE	NC_010444.4	77513769	77516118	-	1015	protein_coding	elastase%2C neutrophil expressed	-
100522641	670.44446153039	770.851479829742	359.512409811981	844.376762711405	818.677681987899	878.959870613556	600.269450390704	847.338105104287	-0.497154444499646	0.0341536332180376	0.956473999838579	ANKFY1	NC_010454.4	50167959	50251861	-	7717	protein_coding	ankyrin repeat and FYVE domain containing 1%2C transcript variant X1	-
110255928	387.346657517558	395.741270666851	577.340304228891	318.764718704069	334.240500656558	376.088284032225	453.4760774711	343.031167797617	0.402762359346628	0.0341833934621823	0.956473999838579	RAC3	NC_010454.4	981072	984222	-	1038	protein_coding	ras-related C3 botulinum toxin substrate 3 (rho family%2C small GTP binding protein Rac3)%2C transcript variant X1	-
100522073	683.834222530997	660.193968126689	565.774221339498	740.453468839233	809.158174057807	752.176568064449	636.600803999061	767.262736987163	-0.269131119863781	0.0341983162550495	0.956473999838579	CEBPZ	NC_010445.4	102964213	102988664	+	3393	protein_coding	CCAAT/enhancer binding protein zeta	-
100526169	669.488050030347	699.580540088793	655.411363732297	796.412165539633	772.137865440783	804.381457349376	674.826651283812	790.977162776597	-0.22906355177577	0.0342375793952535	0.956473999838579	PKP2	NC_010447.5	41424687	41509590	+	4862	protein_coding	plakophilin 2	-
100516105	118.595026005376	116.284164840496	193.731888397341	92.9314070203085	95.1950793009185	103.344372666079	142.870359747738	97.1569529957686	0.556176816459005	0.0343318429792883	0.956473999838579	LOC100516105	NC_010454.4	4526068	4529313	+	755	lncRNA	uncharacterized LOC100516105	-
110260981	4.78205750021676	6.5644286603506	5.78304144469674	0.999262441078586	0	1.06540590377401	5.70984253508803	0.688222781617531	3.04547539060384	0.0344528924843395	0.956473999838579	LOC110260981	NC_010448.4	47116173	47119891	+	3438	lncRNA	uncharacterized LOC110260981	-
100622841	112.856557005116	114.408613794682	129.154592264894	66.9505835522653	88.8487406808573	95.8865313396607	118.80658768823	83.8952851909277	0.503540185979263	0.0346275246120078	0.956473999838579	IQCK	NC_010445.4	25897287	26022123	-	2221	protein_coding	IQ motif containing K%2C transcript variant X1	-
100525752	424.646706019249	469.825536976522	530.112132430534	349.741854377505	402.992502373888	395.265590300157	474.861458475435	382.666649017183	0.31176320839828	0.0347374953800118	0.956473999838579	POLD1	NC_010448.4	55247799	55272087	+	3695	protein_coding	DNA polymerase delta 1%2C catalytic subunit%2C transcript variant X2	-
100620246	1527.38916556923	1417.91659063573	2073.22035792378	1314.03011001834	1357.05874158976	1332.82278562128	1672.84203804291	1334.63721240979	0.325794282424464	0.0348009452610266	0.956473999838579	VAMP8	NC_010445.4	59187900	59193165	-	1033	protein_coding	vesicle associated membrane protein 8	-
100518306	255.361870511575	241.946084910065	293.971273438751	227.831836565918	193.563327911868	193.903874486869	263.759742953464	205.099679654885	0.361945837434774	0.0348712783831093	0.956473999838579	MAGOHB	NC_010447.5	61425699	61434026	+	1162	protein_coding	mago homolog B%2C exon junction complex core component%2C transcript variant X1	-
100525702	2123.23353009624	2090.30164056021	3447.65654128004	1893.60232584392	1923.9983249819	2006.15931680646	2553.7305706455	1941.25332254409	0.395589603047172	0.0348776362542587	0.956473999838579	MMP23B	NC_010448.4	63801668	63804275	+	1556	protein_coding	matrix metallopeptidase 23B%2C transcript variant X2	-
100524763	306.051680013873	259.763819845302	457.824114371825	264.804546885825	218.948682392113	252.50119919444	341.213204743667	245.418142824126	0.474924167125325	0.0348803436159444	0.956473999838579	CENPV	NC_010454.4	59200041	59215941	+	1395	protein_coding	centromere protein V%2C transcript variant X2	-
110259208	515.505798523367	571.105293450502	810.589642498326	514.620157155472	483.379458227997	448.535885488857	632.400244824065	482.178500290775	0.390971250691585	0.034939778901739	0.956473999838579	HRAS	NC_010444.4	299662	302539	-	1139	protein_coding	HRas proto-oncogene%2C GTPase%2C transcript variant X1	-
100525827	28.6923450013006	27.1954901643096	3.85536096313116	48.9638596128507	38.0780317203674	50.0740774773783	19.9143987095805	45.7053229368655	-1.19745465577106	0.0349441439474723	0.956473999838579	RAB39A	NC_010451.4	36341339	36403690	+	2856	protein_coding	RAB39A%2C member RAS oncogene family%2C transcript variant X1	-
100624598	158.764309007197	186.617329058539	243.851580918046	144.893053956395	130.099941711255	153.418450143457	196.411072994594	142.803815270369	0.459612363524148	0.0351499832186672	0.956473999838579	MEIOB	NC_010445.4	40092689	40133173	+	2348	protein_coding	meiosis specific with OB domains%2C transcript variant X3	-
100514238	0	1.87555104581446	0	3.99704976431435	4.23089241337416	9.58865313396607	0.625183681938153	5.93886510388486	-3.23154125893076	0.0351545438784038	0.956473999838579	ERICH3	NC_010448.4	138503816	138615967	+	7137	protein_coding	glutamate rich 3	-
100525671	91.8155040041619	123.786369023754	88.6733021520167	160.881253013652	136.446280331317	128.914114356655	101.425058393311	142.080549233875	-0.486455146654209	0.0352683285097021	0.956473999838579	CADPS2	NC_010460.4	24372547	24867287	+	8267	protein_coding	calcium dependent secretion activator 2%2C transcript variant X17	-
100520418	580.541780526315	528.905394919677	433.728108352255	634.531650084902	647.326539246246	622.19704780402	514.391761266083	634.685079045056	-0.303075623654411	0.0354169179334083	0.956473999838579	MAP2K7	NC_010444.4	71299010	71308432	-	3341	protein_coding	mitogen-activated protein kinase kinase 7%2C transcript variant X5	-
100622001	838.77288553802	751.15819384869	1265.5222361478	673.502885286967	788.003711990936	683.990590222913	951.817771844838	715.165729166939	0.412364357327303	0.035459249903876	0.956473999838579	APRT	NC_010448.4	890272	893278	+	2654	protein_coding	adenine phosphoribosyltransferase%2C transcript variant X2	-
100621486	745.044558533772	742.718214142525	1172.99357303266	664.50952331726	672.711893726491	687.186807934235	886.918781902984	674.802741659328	0.394247543099585	0.0354667943249213	0.956473999838579	ALAD	NC_010443.5	254015426	254027584	-	1292	protein_coding	aminolevulinate dehydratase	-
100621669	315.615795014306	246.634962524601	491.558522799223	250.814872710725	229.525913425548	258.893634617084	351.26976011271	246.411473584452	0.511201086374556	0.03547081701669	0.956473999838579	SLX1A	NC_010445.4	18346501	18349509	+	1321	protein_coding	SLX1 homolog A%2C structure-specific endonuclease subunit%2C transcript variant X1	-
110255938	1.91282300008671	0.937775522907229	0	5.99557464647152	6.34633862006123	6.39243542264404	0.950199507664645	6.24478289639227	-2.71387659960582	0.0354943394402591	0.956473999838579	GCGR	NC_010454.4	1149589	1157234	-	6467	protein_coding	glucagon receptor%2C transcript variant X5	-
397210	11.4769380005202	15.9421838894229	12.5299231301763	36.9727103199077	19.0390158601837	26.6351475943502	13.3163483400398	27.5489579248139	-1.0502184525837	0.0355334008574648	0.956473999838579	TRPC3	NC_010450.4	102129539	102206512	+	4504	protein_coding	transient receptor potential cation channel subfamily C member 3%2C transcript variant X1	-
733608	10454.5341069739	10007.9403804659	13260.5140326896	9425.04334425323	9648.55014869976	8924.90525591486	11240.9961733765	9332.83291628928	0.268366518768345	0.0357428165812691	0.956473999838579	S100A6	NC_010446.5	96098264	96099686	+	553	protein_coding	S100 calcium binding protein A6	-
100516642	0	0	0	0.999262441078586	7.40406172340477	2.13081180754801	0	3.51137865734379	-4.32232127781528	0.0358489405877157	0.956473999838579	COL6A6	NC_010455.5	1817475	1985968	-	8862	protein_coding	collagen type VI alpha 6 chain	-
574060	1.91282300008671	0	0	5.99557464647152	8.46178482674831	3.19621771132202	0.637607666695568	5.88452572818062	-3.21022239545728	0.0359736014788261	0.956473999838579	MYOZ1	NC_010456.5	76445109	76453014	-	2530	protein_coding	myozenin 1%2C transcript variant X2	-
100521105	294.574742013353	279.457105826354	342.16328547789	223.834786801603	255.968991009136	245.043357868022	305.398377772532	241.615711892921	0.338219100441223	0.0361125604985562	0.956473999838579	PPA2	NC_010450.4	116249531	116333847	+	1283	protein_coding	pyrophosphatase (inorganic) 2%2C transcript variant X1	-
100625662	54.5154555024711	54.3909803286193	14.4576036117418	67.9498459933439	77.2137865440783	87.3632841094686	41.1213464809441	77.5089722156303	-0.913197680507189	0.0361127928018872	0.956473999838579	LOC100625662	NW_018085279.1	5477	14000	+	1703	protein_coding	RAD52 motif-containing protein 1-like	-
110260765	1.91282300008671	0.937775522907229	0	5.99557464647152	5.28861551671769	7.45784132641805	0.950199507664645	6.24734382986909	-2.71435406700293	0.0361157096951247	0.956473999838579	LOC110260765	NC_010447.5	73898226	73909573	+	432	lncRNA	uncharacterized LOC110260765	-
100157418	196.064357508887	213.812819222848	341.199445237108	190.85912624601	153.369849984813	184.315221352903	250.358873989614	176.181399194575	0.506395616221941	0.0361593693901382	0.956473999838579	SHF	NC_010443.5	126549736	126570657	+	2131	protein_coding	Src homology 2 domain containing F%2C transcript variant X1	-
100621291	1054.92188454782	1166.59275049659	777.819074311711	1256.07288843578	1286.19129366574	1227.34760114766	999.777903118707	1256.53726108306	-0.329649585951607	0.0361909229724925	0.956473999838579	ZZEF1	NC_010454.4	50041490	50155258	-	11479	protein_coding	zinc finger ZZ-type and EF-hand domain containing 1	-
100622366	60.2539245027312	52.5154292828048	85.7817814296683	33.9749229966719	53.9438782705205	29.8313653056722	66.1837117384014	39.2500555242882	0.754026884900262	0.0364126269701941	0.956473999838579	RABL2B	NC_010447.5	10346	20499	+	5217	protein_coding	RAB%2C member of RAS oncogene family like 2B%2C transcript variant X3	-
397251	4156.56437918841	3910.52393052314	3741.62781471879	4573.62419281669	4543.97845196384	4347.92149330172	3936.23870814345	4488.50804602742	-0.189437743599922	0.0364362272375785	0.956473999838579	PLK2	NC_010458.4	37299116	37305114	-	2782	protein_coding	polo like kinase 2	-
102163666	802.429248536373	764.287051169391	1166.24669134718	720.468220017661	724.540325790324	676.532748896495	910.987663684313	707.18043156816	0.365185781968858	0.0364883912273156	0.956473999838579	ZNHIT1	NC_010445.4	8918873	8926595	+	1406	protein_coding	zinc finger HIT-type containing 1	-
100511935	11.4769380005202	10.3155307519795	15.4214438525246	4.99631220539293	4.23089241337416	3.19621771132202	12.4046375350081	4.14114077669637	1.57895141827389	0.0366622141829855	0.956473999838579	SYTL1	NC_010448.4	84560940	84573316	+	3496	protein_coding	synaptotagmin like 1%2C transcript variant X4	-
100135051	15658.3690787098	15229.4744920134	18904.7624827136	14234.4934731645	14523.5959320101	13513.6084834695	16597.5353511456	14090.5659628814	0.236227910545459	0.0366701543938128	0.956473999838579	TUBA1A	NC_010447.5	15186059	15190211	-	2042	protein_coding	tubulin alpha 1a	-
100525416	0.956411500043353	0	0	2.99778732323576	5.28861551671769	4.26162361509603	0.318803833347784	4.18267548501649	-3.61384144941264	0.0367268619190587	0.956473999838579	ART1	NC_010451.4	6432513	6443639	-	1794	protein_coding	ADP-ribosyltransferase 1	-
102164887	32.517991001474	37.5110209162891	20.2406450564386	52.9609093771651	43.3666472370851	57.5319188037964	30.0898856580672	51.2864918060155	-0.768314079429931	0.0367741250749393	0.956473999838579	LOC102164887	NC_010456.5	88396818	88468955	-	4752	protein_coding	cell wall protein DAN4-like	-
110257479	476.29292702159	489.518822957573	678.543529511084	398.705713990356	408.281117890606	468.778597660563	548.118426496749	425.255143180508	0.366230634686433	0.0367937682390187	0.956473999838579	MTG2	NC_010459.5	61598216	61614699	+	2896	protein_coding	mitochondrial ribosome associated GTPase 2%2C transcript variant X1	-
106509266	0	0	0	2.99778732323576	3.17316931003062	3.19621771132202	0	3.12239144819613	-4.15517018099765	0.0368691965570006	0.956473999838579	LOC106509266	NC_010447.5	2745621	2747784	-	1559	lncRNA	uncharacterized LOC106509266	-
110256953	0	0	0	2.99778732323576	3.17316931003062	3.19621771132202	0	3.12239144819613	-4.15517018099765	0.0368691965570006	0.956473999838579	LOC110256953	NC_010457.5	60479622	60500602	+	930	lncRNA	uncharacterized LOC110256953	-
102163142	3029.91163213734	3263.45881971716	1833.22413796887	3650.30569726008	3516.92931861727	3531.82057101083	2708.86486327445	3566.35186229606	-0.396726031524733	0.0369490965932261	0.956473999838579	TRANK1	NC_010455.5	21913400	22023165	+	10772	protein_coding	tetratricopeptide repeat and ankyrin repeat containing 1	-
100322868	762.259965534552	648.940661851802	985.044726080011	561.585491886166	632.518415799436	672.271125281399	798.748451155455	622.125010989	0.360612927189525	0.0370608999872864	0.956473999838579	ESRRA	NC_010444.4	7803504	7812868	-	2304	protein_coding	estrogen related receptor alpha%2C transcript variant X1	ESR-like
100512013	591.062307026792	527.96761939677	688.181931918912	511.622369832236	493.956689261433	460.255350430371	602.403952780825	488.611469841347	0.301657023969424	0.037118869034793	0.956473999838579	ALDOC	NC_010454.4	44823376	44827273	-	1769	protein_coding	aldolase%2C fructose-bisphosphate C	-
403161	1032.92442004682	888.073420193146	1451.54340261888	886.345785236706	804.927281644433	903.464206400358	1124.18041428628	864.912424427166	0.378111175364052	0.0371295924084385	0.956473999838579	NAPRT	NC_010446.5	983428	986750	+	1740	protein_coding	nicotinate phosphoribosyltransferase%2C transcript variant X1	-
100514924	608.277714027572	619.869620641678	750.831547569793	535.604668418122	508.764812708242	575.319188037964	659.659627413015	539.896223054776	0.288985566105129	0.0371579684429178	0.956473999838579	LOC100514924	NC_010456.5	141713131	141741455	+	1492	lncRNA	uncharacterized LOC100514924%2C transcript variant X1	-
110262155	914.329394041445	881.508991532795	662.158245417777	1011.25359037153	974.162978179399	1053.68643883249	819.332210330672	1013.03433579447	-0.306043661460623	0.0373562727455875	0.956473999838579	PCDH18	NC_010450.4	89321487	89335406	+	5374	protein_coding	protocadherin 18%2C transcript variant X2	-
100620165	325.17991001474	400.430148281387	270.839107659964	461.659247778307	412.51201030398	409.115867049219	332.149721985363	427.762375043835	-0.364894273696333	0.0373811609926444	0.956473999838579	ZSWIM6	NC_010458.4	40105499	40305379	+	5527	protein_coding	zinc finger SWIM-type containing 6	-
100738653	285.010627012919	313.217024651014	332.524883070062	254.81192247504	255.968991009136	237.585516541604	310.250844911332	249.45547667526	0.314434603285494	0.0376456282734867	0.956473999838579	LOC100738653	NC_010453.5	432714	443781	+	2369	lncRNA	uncharacterized LOC100738653	-
102167708	12.4333495005636	9.37775522907229	3.85536096313116	20.9845112626503	16.9235696534966	23.4389298830282	8.55548856425568	20.449003599725	-1.25603219351269	0.0378045763471244	0.956473999838579	LOC102167708	NC_010458.4	6170442	6214121	+	1468	lncRNA	uncharacterized LOC102167708%2C transcript variant X2	-
100519955	0	0	0	1.99852488215717	3.17316931003062	4.26162361509603	0	3.14443926909461	-4.16372757361132	0.0379881605153259	0.956473999838579	COL22A1	NC_010446.5	4069045	4313198	+	6266	protein_coding	collagen type XXII alpha 1 chain	-
100513230	0	0	0	1.99852488215717	3.17316931003062	4.26162361509603	0	3.14443926909461	-4.16372757361132	0.0379881605153259	0.956473999838579	GRB7	NC_010454.4	22574579	22583386	-	5441	protein_coding	growth factor receptor bound protein 7%2C transcript variant X6	-
100624266	204.672061009277	202.559512947961	263.128385733702	163.879040336888	181.928373775089	166.203320988745	223.45331989698	170.670245033574	0.388721506528133	0.0380006808622235	0.956473999838579	MRPS17	NC_010445.4	16946344	16950870	-	957	protein_coding	mitochondrial ribosomal protein S17%2C transcript variant X2	-
100519616	671.400873030434	629.24737587075	463.607155816522	776.426916718062	734.059833720416	710.625737817263	588.085134905902	740.37082941858	-0.33220833199228	0.0380612308540241	0.956473999838579	KIAA0040	NC_010451.4	117253805	117288348	-	15917	protein_coding	KIAA0040 ortholog%2C transcript variant X4	-
100622110	861.726761539061	797.109194471144	1161.42749014326	789.417328452083	750.983403373913	688.252213838009	940.087815384489	742.884315221335	0.339394601766833	0.0380901108076935	0.956473999838579	NDUFA13	NC_010444.4	58401542	58410414	-	614	protein_coding	NADH:ubiquinone oxidoreductase subunit A13	-
100620898	0	0	0	0	3.17316931003062	9.58865313396607	0	4.25394081466556	-4.598603415015	0.0380915158317241	0.956473999838579	CACNA2D4	NC_010447.5	68805092	68899397	-	6897	protein_coding	calcium voltage-gated channel auxiliary subunit alpha2delta 4	-
110257100	267.795220012139	307.590371513571	99.2755448006273	385.715302256334	332.125054449871	354.780165956744	224.887045442112	357.540174220983	-0.668678894030334	0.0382534500833508	0.956473999838579	SLC39A10	NC_010457.5	99584830	99724621	+	7248	protein_coding	solute carrier family 39 member 10%2C transcript variant X2	-
100516224	10.5205265004769	10.3155307519795	11.5660828893935	23.9822985858861	19.0390158601837	24.5043357868022	10.8007133806166	22.508550077624	-1.06004046981107	0.038413489924201	0.956473999838579	ABHD15	NC_010454.4	45752848	45761850	-	6433	protein_coding	abhydrolase domain containing 15	-
100154859	1621.11749257348	1586.71618475903	2342.13178510218	1505.88849870543	1428.98391261712	1465.99852359303	1849.98848747823	1466.95697830519	0.334598371008936	0.0384533394743183	0.956473999838579	VPS28	NC_010446.5	362902	368038	+	987	protein_coding	VPS28%2C ESCRT-I subunit	-
110255210	6.69488050030347	8.43997970616506	3.85536096313116	7.99409952862869	15.8658465501531	29.8313653056722	6.3300737231999	17.897103794818	-1.49472980567032	0.0386429925778843	0.956473999838579	LOC110255210	NC_010450.4	130950766	130998662	+	4821	protein_coding	ATP-binding cassette sub-family G member 2-like	-
100620851	775.649726535159	729.589356821824	1163.35517062483	685.49403457991	703.385863723453	661.617066243659	889.531417993937	683.498988182341	0.379967860556303	0.0386882902533911	0.956473999838579	ANAPC11	NC_010454.4	1095091	1099233	-	573	protein_coding	anaphase promoting complex subunit 11	-
733633	201.802826509147	189.43065562726	255.417663807439	146.891578838552	167.120250328279	174.726568218937	215.550381981282	162.91279912859	0.404274864105913	0.0387834826683391	0.956473999838579	AKR1E2	NC_010452.4	65680314	65704701	-	3025	protein_coding	aldo-keto reductase family 1 member E2%2C transcript variant X3	-
110257815	25.8231105011705	15.0044083665157	44.3366510760083	10.9918868518645	13.750400343466	13.8502767490621	28.3880566478982	12.8641879814642	1.14220914268726	0.0387882981173579	0.956473999838579	LOC110257815	NC_010461.5	817250	820523	+	956	lncRNA	uncharacterized LOC110257815%2C transcript variant X1	-
100155780	966.932026543829	927.459992155249	632.27919795351	1050.22482557359	1155.03362885114	1020.6588558155	842.223738884196	1075.30577008008	-0.352349386318001	0.0388549480826207	0.956473999838579	ATAD2	NC_010446.5	16012278	16082343	+	8083	protein_coding	ATPase family%2C AAA domain containing 2%2C transcript variant X1	-
100523996	63.1231590028613	87.2131236303723	53.9750534838362	91.9321445792299	126.926772401225	89.4940959170166	68.1037787056899	102.78433763249	-0.592607955334532	0.0388699901612279	0.956473999838579	HRH1	NC_010455.5	67209261	67411174	+	3879	protein_coding	histamine receptor H1%2C transcript variant X7	-
654328	183.631008008324	182.86622696691	99.2755448006273	234.826673653468	210.486897565364	218.408210273672	155.25759325862	221.240593830835	-0.510723581223024	0.03890102755334	0.956473999838579	MET	NC_010460.4	29426044	29541526	-	7871	protein_coding	MET proto-oncogene%2C receptor tyrosine kinase%2C transcript variant X1	-
100624067	4739.97539421486	4713.25977813173	7680.84287879805	4302.82407128439	4319.74115405501	4564.19889176785	5711.35935038155	4395.58803903575	0.377764342840252	0.0389551598042907	0.956473999838579	LOC100624067	NC_010448.4	3131017	3137619	-	904	protein_coding	cytochrome c oxidase subunit 4 isoform 1%2C mitochondrial%2C transcript variant X1	-
100624116	753.652262034162	730.527132344731	874.20309838999	664.50952331726	658.961493383025	654.159224917241	786.127497589628	659.210080539175	0.253867225821716	0.0389673376219707	0.956473999838579	RPA3	NC_010451.4	77910876	77914872	-	869	protein_coding	replication protein A3	-
110257625	3.82564600017341	3.75110209162892	9.6384024078279	0.999262441078586	1.05772310334354	0	5.73838349987674	0.685661848140708	3.05331626825904	0.0390528317361624	0.956473999838579	LOC110257625	NC_010460.4	39211317	39347941	+	1239	lncRNA	uncharacterized LOC110257625	-
100623564	2.86923450013006	4.68887761453614	0.96384024078279	18.9859863804931	6.34633862006123	7.45784132641805	2.84065078514966	10.9300554423241	-1.94406957915373	0.0390659551461313	0.956473999838579	TLE6	NC_010444.4	75537641	75550676	-	3465	protein_coding	transducin like enhancer of split 6%2C transcript variant X7	-
100514655	1087.43987554929	1055.93523879354	1387.92994672722	911.327346263671	913.872761288818	1048.35940931362	1177.10168702335	957.853172288704	0.297391501292176	0.0390796742849982	0.956473999838579	NDUFS5	NC_010448.4	94913406	94919458	+	520	protein_coding	NADH:ubiquinone oxidoreductase subunit S5	-
100737924	603.495656527356	580.483048679575	586.014866395936	479.645971717721	519.342043741678	497.544557062461	589.997857200955	498.84419084062	0.242311634007706	0.0390845654292871	0.956473999838579	SMDT1	NC_010447.5	6568430	6571370	-	738	protein_coding	single-pass membrane protein with aspartate rich tail 1	-
100156182	2160.53357859793	2229.09241795048	1664.55209583188	2535.12881301637	2415.83956803664	2373.72435360849	2018.05936412676	2441.56424488717	-0.274814660481352	0.0391585538020919	0.956473999838579	TAB2	NC_010443.5	16533364	16611879	-	5207	protein_coding	TGF-beta activated kinase 1/MAP3K7 binding protein 2%2C transcript variant X1	-
100739719	152.069428506893	157.546287848414	158.069799488378	198.853225774639	194.621051015211	202.427121717061	155.895171947895	198.633799502304	-0.349511546065407	0.0391778725544306	0.956473999838579	LOC100739719	NC_010455.5	82375028	82376050	+	1023	protein_coding	tetraspanin-6	-
110261078	0	0	0	2.99778732323576	0	9.58865313396607	0	4.19548015240061	-4.58040227254435	0.0392293935107447	0.956473999838579	LOC110261078	NC_010448.4	63461430	63481890	+	20269	protein_coding	uncharacterized LOC110261078	-
396600	354.828666516084	364.794678410912	295.898953920316	416.692437929771	417.800625820698	413.377490664315	338.507432949104	415.956851471594	-0.297034529373846	0.0393159030771661	0.956473999838579	SLC1A4	NC_010445.4	76938102	76970519	-	6267	protein_coding	solute carrier family 1 member 4%2C transcript variant X1	-
100626788	211.366941509581	191.306206673075	335.416403792411	178.867976953067	170.29341963831	177.922785930259	246.029850658355	175.694727507212	0.485354887026585	0.0394475925628418	0.956473999838579	LOC100626788	NC_010448.4	62921420	62925969	+	1039	lncRNA	uncharacterized LOC100626788	-
100523918	2062.97960559351	2094.99051817475	1641.41993005309	2314.29181353801	2240.25753288162	2366.26651228207	1933.13001794045	2306.93861956723	-0.254980592551218	0.0395051653653951	0.956473999838579	LMO7	NC_010453.5	47911076	48133449	+	13147	protein_coding	LIM domain 7%2C transcript variant X1	-
106508382	219.018233509928	240.070533864251	173.491243340902	247.817085387489	280.296622386038	294.052029441626	210.860003571693	274.055245738384	-0.377365891736231	0.039609984616896	0.956473999838579	LOC106508382	NC_010446.5	104384448	104395893	+	1841	protein_coding	proline-rich protein 18-like%2C transcript variant X2	-
100624789	0.956411500043353	0	0	1.99852488215717	6.34633862006123	4.26162361509603	0.318803833347784	4.20216237243815	-3.61943561577131	0.0396206647351977	0.956473999838579	RNF150	NC_010450.4	86087938	86330418	+	4676	protein_coding	ring finger protein 150	-
100153992	195.107946008844	177.239573829466	242.887740677263	163.879040336888	163.947081018249	131.044926164203	205.078420171858	152.95701583978	0.422208068078654	0.039647793984284	0.956473999838579	CCDC107	NC_010443.5	236380572	236383671	+	855	protein_coding	coiled-coil domain containing 107%2C transcript variant X1	-
100156073	266.838808512095	292.585963147055	288.188231994054	367.72857831692	376.5494247903	308.967712094462	282.537667884402	351.081905067227	-0.313618566630817	0.0397541588050885	0.956473999838579	LOC100156073	NC_010446.5	91374899	91433265	-	3786	protein_coding	myeloid cell nuclear differentiation antigen-like protein	-
102158401	814.862598036936	804.611398654402	515.654528818793	787.418803569926	908.5841457721	1176.2081177665	711.709508503377	957.403689036177	-0.427545766020155	0.0397677455507764	0.956473999838579	LOC102158401	NW_018085108.1	2195	8965	+	2514	protein_coding	collagen alpha-1(I) chain-like	-
100620963	645.577762529263	777.415908490093	521.437570263489	881.349473031313	768.964696130753	804.381457349376	648.143747094282	818.231875503814	-0.336140450328072	0.039850693182507	0.956473999838579	TCP11L2	NC_010447.5	13934164	13987458	-	4612	protein_coding	t-complex 11 like 2%2C transcript variant X3	-
100512343	665.662404030173	700.5183156117	932.997353077741	643.52501205461	603.959892009161	589.169464787026	766.392690906538	612.218122950266	0.323781767063802	0.0400624636655666	0.956473999838579	C4H8orf33	NC_010446.5	46008	61713	-	3140	protein_coding	chromosome 4 C8orf33 homolog%2C transcript variant X3	-
397383	11.4769380005202	5.62665313744337	8.67456216704511	1.99852488215717	3.17316931003062	1.06540590377401	8.59271776833624	2.0790333653206	2.04615295512165	0.0403193031213743	0.956473999838579	TRIM50	NC_010445.4	10647690	10655345	-	1458	protein_coding	tripartite motif containing 50	-
100517776	927.719155042052	947.153278136301	1038.05593932306	801.408477745026	850.409375088205	840.605258077692	970.976124167139	830.807703636974	0.22500715340541	0.0403326105131731	0.956473999838579	PRPSAP1	NC_010454.4	5141223	5174383	+	2000	protein_coding	phosphoribosyl pyrophosphate synthetase associated protein 1%2C transcript variant X3	-
110256366	111.900145505072	145.35520605062	74.2156985402748	175.870189629831	151.254403778126	154.483856047231	110.490350031989	160.536149818396	-0.538627911445179	0.0403737554489161	0.956473999838579	LOC110256366	NC_010455.5	190285719	190289531	+	2104	protein_coding	uncharacterized LOC110256366	-
100154963	11367.9070895153	10604.3656130349	15089.8828096954	10122.5285281261	9935.19310970586	10274.7745359965	12354.0518374152	10110.8320579428	0.289070968449808	0.0404294111222271	0.956473999838579	SERF2	NC_010443.5	127765760	127767518	-	520	protein_coding	small EDRK-rich factor 2	-
100516588	4424.35959920055	4710.44645156301	2827.90726645671	5288.09683818788	5081.30178846236	4992.492065085	3987.57110574009	5120.63023057841	-0.360790290415787	0.0404408007752884	0.956473999838579	TMEM2	NC_010443.5	224960875	225042378	-	7665	protein_coding	transmembrane protein 2%2C transcript variant X2	-
100154710	40.1692830018208	55.3287558515265	61.6857754100986	25.9808234680432	41.251201030398	25.5697416905762	52.394604754482	30.9339220630058	0.76137869069431	0.0404830585311649	0.956473999838579	EFNA4	NC_010446.5	94730790	94735578	-	1278	protein_coding	ephrin A4%2C transcript variant X2	-
100520554	0	0	0	1.99852488215717	2.11544620668708	5.32702951887004	0	3.14700020257143	-4.16478138265938	0.0405377927170096	0.956473999838579	ACOXL	NC_010445.4	45202875	45563062	-	4936	protein_coding	acyl-CoA oxidase like%2C transcript variant X1	-
100522582	180.761773508194	197.870635333425	144.576036117418	251.814135151804	209.429174462021	224.800645696316	174.402814986346	228.681318436713	-0.391019276924045	0.0407589672962697	0.956473999838579	SLC35F1	NC_010443.5	43653453	44057851	-	5731	protein_coding	solute carrier family 35 member F1%2C transcript variant X1	-
110255823	255.361870511575	279.457105826354	199.514929842038	309.771356734362	352.221793413398	288.724999922756	244.777968726656	316.906050023505	-0.372213832236567	0.0407593450635133	0.956473999838579	LOC110255823	NC_010453.5	29088001	29089876	-	1876	protein_coding	uncharacterized LOC110255823	-
100520058	341.438905515477	327.283657494623	282.405190549357	391.710876902806	363.856747550177	419.769926086959	317.042584519819	391.779183513314	-0.305189084065998	0.0407787454334789	0.956473999838579	IQSEC2	NC_010461.5	46011386	46094978	-	7453	protein_coding	IQ motif and Sec7 domain 2%2C transcript variant X1	-
100737690	1.91282300008671	1.87555104581446	0	3.99704976431435	8.46178482674831	8.52324723019206	1.26279134863372	6.99402727375157	-2.4623763270632	0.0407939527645421	0.956473999838579	PROKR1	NC_010445.4	73689583	73711410	-	4535	protein_coding	prokineticin receptor 1	-
100625451	309.877326014046	318.843677788458	416.378984018165	268.80159665014	290.873853419473	258.893634617084	348.36666260689	272.856361562232	0.352302851090547	0.0408263612748929	0.956473999838579	CMBL	NC_010458.4	72170813	72204695	+	1712	protein_coding	carboxymethylenebutenolidase homolog%2C transcript variant X1	-
100738738	1056.8347075479	1074.69074925168	685.290411196564	1168.13779362087	1219.5547381551	1217.75894801369	938.938622665384	1201.81715992989	-0.355973037403941	0.040948907950378	0.956473999838579	UST	NC_010443.5	16840422	17138088	-	4810	protein_coding	uronyl 2-sulfotransferase%2C transcript variant X2	-
100127134	207.541295509408	175.364022783652	159.997479969943	254.81192247504	213.660066875395	234.389298830282	180.967599421001	234.287096060239	-0.372963003416682	0.0409566836785883	0.956473999838579	IL1RL1	NC_010445.4	51868549	51902454	-	2715	protein_coding	interleukin 1 receptor like 1	-
445520	111.900145505072	106.906409611424	103.130905763759	132.901904663452	145.965788261408	148.091420624587	107.312486960085	142.319704516482	-0.406772831946738	0.0409636646069922	0.956473999838579	TNXB	NC_010449.5	24088873	24155815	-	15657	protein_coding	tenascin XB	-
100736696	3207.8041711454	2939.92626431416	4851.97177210056	2663.03440547443	2867.48733316433	2989.52896598986	3666.56740252004	2840.01690154288	0.368525337875614	0.0409817881343531	0.956473999838579	PTMS	NC_010447.5	63937092	63942112	-	1594	protein_coding	parathymosin	-
733604	543.241732024624	553.287558515265	746.012346365879	486.640808805272	504.533920294868	479.432656698303	614.180545635256	490.202461932814	0.325148560168249	0.0410165765651718	0.956473999838579	SELENOK	NC_010455.5	35989461	35996824	-	775	protein_coding	selenoprotein K	-
100625763	1787.53309358103	1631.72940985858	1588.40871681004	1965.54922160158	1925.05604808524	1871.91817293093	1669.22374008321	1920.84114753925	-0.20261850385417	0.0410256696180856	0.956473999838579	PTPN12	NC_010451.4	102480914	102563969	-	3482	protein_coding	protein tyrosine phosphatase%2C non-receptor type 12%2C transcript variant X5	-
100516072	455.251874020636	550.474231946543	429.872747389124	608.550826616859	643.095646832872	528.441328271908	478.532951118768	593.362600573879	-0.310196881021766	0.0410287170798844	0.956473999838579	RMND5A	NC_010445.4	58038024	58096852	-	6484	protein_coding	required for meiotic nuclear division 5 homolog A%2C transcript variant X1	-
100517061	782.344607035462	741.780438619618	741.193145161965	859.365699327584	915.988207495505	860.847970249398	755.106063605682	878.733959024162	-0.218686266890117	0.0410567252979412	0.956473999838579	NUP155	NC_010458.4	22520443	22590119	-	4655	protein_coding	nucleoporin 155	-
100511463	2.86923450013006	3.75110209162892	0	14.9889366161788	6.34633862006123	7.45784132641805	2.20677886391966	9.59770552088603	-2.11882200752476	0.0412213257891523	0.956473999838579	EPHA5	NC_010450.4	63285006	63604734	-	9232	protein_coding	EPH receptor A5%2C transcript variant X6	-
100621655	345.26455151565	308.528147036478	423.125865703645	290.785370353869	281.354345489381	278.070940885016	358.972854751924	283.403552242755	0.340608575080686	0.0412761643021557	0.956473999838579	CEP70	NC_010455.5	79305678	79386946	-	2792	protein_coding	centrosomal protein 70%2C transcript variant X1	-
100513098	404.562064518338	340.412514815324	307.46503680971	436.677686751342	436.839641680882	429.358579220925	350.813205381124	434.291969217716	-0.307960234535677	0.0414039544682949	0.956473999838579	SALL2	NC_010449.5	77552357	77653380	+	4990	protein_coding	spalt like transcription factor 2%2C transcript variant X3	zf-C2H2
100513520	4515.21869170467	4253.74977190719	5666.41677556202	4124.9553567724	4030.98274684223	3882.33911335248	4811.79507972463	4012.75907232237	0.261932358535764	0.0415955865989575	0.956473999838579	RPS13	NC_010444.4	42030585	42033382	+	550	protein_coding	ribosomal protein S13	-
100514038	1063.52958804821	982.788748006776	1308.89504698303	816.397414361205	962.52802404262	952.472877973963	1118.40446101267	910.466105459263	0.296883512945108	0.0417593177339671	0.956473999838579	LOC100514038	NC_010445.4	8390945	8406240	-	3391	protein_coding	TSC22 domain family protein 4%2C transcript variant X1	TSC22
396676	1194.55796355415	1236.92591471463	1449.61572213732	1051.22408801467	1144.45639781771	1081.38699233062	1293.69986680203	1092.35582605433	0.244087439369435	0.0417756991355424	0.956473999838579	ST6GALNAC4	NC_010443.5	268391851	268402449	-	1954	protein_coding	ST6 N-acetylgalactosaminide alpha-2%2C6-sialyltransferase 4%2C transcript variant X2	-
100038005	135.810433006156	123.786369023754	81.9264204665371	164.878302777967	163.947081018249	148.091420624587	113.841074165482	158.972268140267	-0.481581953505432	0.0418643788509563	0.956473999838579	KLF5	NC_010453.5	45370009	45386673	+	1374	protein_coding	Kruppel like factor 5	zf-C2H2
100623657	345.26455151565	329.159208540437	484.811641113743	256.810447357197	286.642961006099	334.537453785038	386.411800389944	292.663620716111	0.401161090858679	0.0418877993145831	0.956473999838579	TRMT61A	NW_018084979.1	2078942	2087715	+	2450	protein_coding	tRNA methyltransferase 61A%2C transcript variant X2	-
100625049	1162.99638405272	1226.61038396266	1666.47977631344	1140.15844527067	1103.20519678731	1006.80857906644	1352.02884810961	1083.3907403748	0.319413061113877	0.0420103143917066	0.956473999838579	LOC100625049	NC_010452.4	68534520	68539279	+	3167	protein_coding	isopentenyl-diphosphate Delta-isomerase 1%2C transcript variant X1	-
100520538	14.3461725006503	15.9421838894229	29.8790474642665	5.99557464647152	11.6349541367789	7.45784132641805	20.0558012847799	8.36279003655617	1.26410376849634	0.042099863290292	0.956473999838579	TESMIN	NC_010444.4	4296855	4340970	+	2631	protein_coding	testis expressed metallothionein like protein	-
102162436	3.82564600017341	3.75110209162892	1.92768048156558	0	0	0	3.1681428577893	0	4.049690836478	0.042239726760449	0.956473999838579	LOC102162436	NC_010451.4	92011394	92019461	+	1559	lncRNA	uncharacterized LOC102162436%2C transcript variant X2	-
100515117	73.6436855033381	69.3953886951349	43.3728108352255	101.924768990016	95.1950793009185	82.0362545905986	62.1372950112329	93.0520342938443	-0.582608562320494	0.0422429969486571	0.956473999838579	OPHN1	NC_010461.5	54056504	54617045	-	11663	protein_coding	oligophrenin 1%2C transcript variant X1	-
100521241	935.370447042399	818.678031498011	1311.78656770538	748.447568367861	762.618357510692	865.109593864494	1021.94501541526	792.058506581016	0.367621928112729	0.0422895807047592	0.956473999838579	PRRX2	NC_010443.5	269853134	269902808	+	1373	protein_coding	paired related homeobox 2	Homeobox
100037998	68929.5332196245	66407.6358791525	94728.1465446142	64024.7431247872	59769.8171237367	63794.37470618	76688.438547797	62529.6449849013	0.294466206348137	0.0423725510241576	0.956473999838579	TMSB10	NC_010445.4	59776236	59777252	-	465	protein_coding	thymosin beta 10	-
397337	544.198143524668	565.478640313059	889.624542242515	483.643021482036	542.611952015235	484.759686217173	666.433775360081	503.671553238148	0.403909824909675	0.0424393744307306	0.956473999838579	DHDH	NC_010448.4	54210693	54217250	+	1008	protein_coding	dihydrodiol dehydrogenase	-
100513660	9353.70447042399	9010.14722409265	12196.4344068654	8722.56184817498	8197.35405091243	8429.49151065995	10186.762033794	8449.80246991578	0.269683963844516	0.042447862398945	0.956473999838579	RPS11	NC_010448.4	54577414	54579797	+	1065	protein_coding	ribosomal protein S11	-
100518997	3453.60192665655	3687.33335607122	2373.93851304801	3887.1308957957	3913.57548237109	4140.16734206579	3171.62459859193	3980.29124007753	-0.327601828823833	0.0424537873786173	0.956473999838579	FLNC	NC_010460.4	19759734	19787616	-	9282	protein_coding	filamin C%2C transcript variant X6	-
100152301	156.85148600711	135.039675298641	267.947586937616	123.908542693745	135.388557227973	121.456273030237	186.612916081122	126.917790983985	0.555814916426443	0.0424692286880978	0.956473999838579	PMVK	NC_010446.5	94861500	94913743	+	1411	protein_coding	phosphomevalonate kinase%2C transcript variant X1	-
100625848	0	0.937775522907229	13.4937633709591	0	0	0	4.8105129646221	0	4.65077195564117	0.0425110594459351	0.956473999838579	TPPP2	NC_010449.5	78106126	78108570	-	1117	protein_coding	tubulin polymerization promoting protein family member 2%2C transcript variant X2	-
100517634	727.829151532991	717.39827502403	1016.85145402584	663.510260876181	656.846047176338	642.439759975726	820.692960194288	654.265356009415	0.32679844281697	0.0425279625074938	0.956473999838579	NDUFA7	NC_010444.4	70954844	70961717	+	535	protein_coding	NADH:ubiquinone oxidoreductase subunit A7	-
100512038	119.551437505419	96.5908788594446	77.1072192626232	122.909280252666	143.850342054721	142.764391105717	97.7498452091623	136.508004471035	-0.481107407305849	0.0425327395189161	0.956473999838579	SNAP47	NC_010444.4	50812309	50921744	+	5263	protein_coding	synaptosome associated protein 47	-
100157601	371.087662016821	356.354698704747	443.366510760083	315.766931380833	309.912869279657	322.817988843524	390.269623827217	316.165929834671	0.303604644634803	0.0426272039995256	0.956473999838579	TYSND1	NC_010456.5	73079557	73089618	-	3350	protein_coding	trypsin domain containing 1	-
100302363	1490.08911706754	1504.19193874319	1258.77535446232	1715.73361133193	1657.45210293933	1614.08994421762	1417.68547009102	1662.42521949629	-0.229745816297695	0.0426511798450884	0.956473999838579	ETS1	NC_010451.4	55377264	55512180	-	5775	protein_coding	ETS proto-oncogene 1%2C transcription factor%2C transcript variant X1	ETS
100153158	342.39531701552	328.22143301753	135.901473950373	407.699075960063	396.646163753827	400.592619819027	268.839407994475	401.645953177639	-0.578963789752675	0.0428068004502943	0.956473999838579	ADPRH	NC_010455.5	140638526	140681631	-	16479	protein_coding	ADP-ribosylarginine hydrolase%2C transcript variant X4	-
100156725	588.193072526662	559.851987175616	554.208138450104	673.502885286967	652.615154762964	666.944095762529	567.41773271746	664.35404527082	-0.227610470715022	0.0428594876250877	0.956473999838579	GLDN	NC_010443.5	120322417	120399059	-	4369	protein_coding	gliomedin	-
100519672	186.500242508454	157.546287848414	155.178278766029	196.854700892482	230.583636528892	215.211992562349	166.408269707632	214.216776661241	-0.363933272892222	0.0428782128774198	0.956473999838579	DKK2	NC_010450.4	114862056	114974327	+	3664	protein_coding	dickkopf WNT signaling pathway inhibitor 2	-
100152232	3093.0347911402	2898.66414130624	3413.92213285264	2733.98203879101	2719.40609869624	2710.39261920107	3135.20702176636	2721.26025222944	0.204234943378323	0.0428784616016061	0.956473999838579	COX6A1	NC_010456.5	40408600	40410810	+	554	protein_coding	cytochrome c oxidase subunit VIa polypeptide 1	-
100157585	1579.03538657158	1595.1561644652	806.734281535195	1803.66870614685	1824.5723532676	1799.4705714743	1326.97527752399	1809.23721029625	-0.44717057972023	0.0429354177166657	0.956473999838579	ENTPD7	NC_010456.5	110827833	110877972	+	8464	protein_coding	ectonucleoside triphosphate diphosphohydrolase 7%2C transcript variant X2	-
110261056	11.4769380005202	7.50220418325783	22.1683255380042	2.99778732323576	4.23089241337416	6.39243542264404	13.7158225739274	4.54037171975132	1.59836887301037	0.0429826079039507	0.956473999838579	IL11	NC_010448.4	59540482	59544909	-	1941	protein_coding	interleukin 11	-
110262206	0	0	0	0.999262441078586	4.23089241337416	4.26162361509603	0	3.16392615651626	-4.17149598630795	0.0429940882077238	0.956473999838579	LOC110262206	NC_010451.4	6572901	6573533	-	633	pseudogene	-	-
100157492	631.231590028613	670.509498878669	975.406323672183	602.555251970388	541.554228911892	620.066235996472	759.049137526488	588.058572292917	0.368083201755666	0.0430455633798071	0.956473999838579	SCAND1	NC_010459.5	39244456	39245628	-	1173	protein_coding	SCAN domain containing 1	-
100155620	378.738954017168	382.612413346149	209.153332249865	475.648921953407	415.685179614011	438.947232354891	323.501566537727	443.427111307436	-0.45481044715602	0.0430821372993778	0.956473999838579	SLC19A2	NC_010446.5	81510221	81535099	+	2208	protein_coding	solute carrier family 19 member 2	-
110260368	365.349193016561	390.114617529407	211.081012731431	444.671786279971	440.012810990912	430.423985124699	322.181607759133	438.369527465194	-0.444028153369893	0.0430870355986897	0.956473999838579	LOC110260368	NC_010446.5	115637702	115644851	-	6402	lncRNA	uncharacterized LOC110260368%2C transcript variant X1	-
100517509	114.769380005202	115.346389317589	48.1920120391395	136.898954427766	144.908065158065	151.287638335909	92.769260453977	144.364885973913	-0.637265078701855	0.0431117914110207	0.956473999838579	STYX	NC_010443.5	182357597	182407792	+	4764	protein_coding	serine/threonine/tyrosine interacting protein%2C transcript variant X1	-
100524350	332.831202015087	363.856902888005	273.730628382312	420.689487694085	395.588440650484	392.069372588835	323.472911095135	402.782433644468	-0.316258627390489	0.043112379967519	0.956473999838579	PHACTR2	NC_010443.5	21438744	21723255	-	10204	protein_coding	phosphatase and actin regulator 2%2C transcript variant X2	-
100520432	1401.14284756351	1433.85877452515	1863.10318543313	1234.08911473205	1310.51892504264	1325.36494429487	1566.0349358406	1289.99099468985	0.279762136855196	0.0433400439011439	0.956473999838579	RBM42	NC_010448.4	45074527	45083124	+	1694	protein_coding	RNA binding motif protein 42%2C transcript variant X3	-
100621816	1360.97356456169	1290.37911952035	822.15572538772	1461.92095129797	1511.48631467792	1499.02610661003	1157.83613648992	1490.81112419531	-0.364574710791353	0.0433799724757348	0.956473999838579	VCPIP1	NC_010446.5	68073403	68109221	+	8391	protein_coding	valosin containing protein interacting protein 1	-
110256170	0	0.937775522907229	0	6.9948370875501	2.11544620668708	3.19621771132202	0.312591840969076	4.10216700185307	-3.59088967474921	0.0434362108852191	0.956473999838579	LOC110256170	NC_010454.4	36887804	36894595	+	2398	protein_coding	basic proline-rich protein-like	-
100156811	6163.11570627936	5605.08430041651	7414.822972342	5217.1492048713	5477.94795221619	5445.28957418895	6394.34099301262	5380.12891042548	0.249146066701313	0.043564230345814	0.956473999838579	RPL30	NC_010446.5	38702220	38720420	+	650	protein_coding	ribosomal protein L30%2C transcript variant X1	-
110255958	768.954846034856	746.469316234154	1030.3452173968	614.546401263331	706.559033033484	715.952767336133	848.589793221937	679.019400544316	0.321723047631241	0.0436179741491759	0.956473999838579	TK1	NC_010454.4	3785997	3794824	+	1336	protein_coding	thymidine kinase 1	-
100155535	1013.79619004595	997.793156373291	1713.7079481118	959.291943435443	946.662177492467	899.202582785262	1241.76576484368	935.052234571058	0.409157492812033	0.0436347602222928	0.956473999838579	DDT	NC_010456.5	49790794	49793196	-	564	protein_coding	D-dopachrome tautomerase	-
100514300	13353.4173636053	13921.2776375578	9177.68677273372	14993.9329283842	14878.9908947336	15414.2926158023	12150.7939246323	15095.7388129734	-0.313079585241372	0.0436491963443271	0.956473999838579	LTBP2	NC_010449.5	97744974	97852848	-	9191	protein_coding	latent transforming growth factor beta binding protein 2%2C transcript variant X6	-
100515705	673.31369603052	682.700580676463	1105.52475617786	637.529437408138	606.075338215848	625.393265515342	820.513010961614	622.999347046443	0.397137981815187	0.0437648730888078	0.956473999838579	ARL2	NC_010444.4	7157963	7167024	-	1070	protein_coding	ADP ribosylation factor like GTPase 2%2C transcript variant X2	-
100624894	0	0	0	0.999262441078586	3.17316931003062	5.32702951887004	0	3.16648708999308	-4.17252569779564	0.0438557699474096	0.956473999838579	LOC100624894	NC_010452.4	24338549	24358576	+	6528	protein_coding	receptor-type tyrosine-protein phosphatase V-like%2C transcript variant X1	-
100525039	506.898095022977	451.070026518377	765.289151181535	438.676211633499	443.185980300943	419.769926086959	574.41909090763	433.8773726738	0.404593573378889	0.0439467381860558	0.956473999838579	MCRIP2	NC_010445.4	41123037	41133463	-	1359	protein_coding	MAPK regulated corepressor interacting protein 2%2C transcript variant X1	-
100522390	340.482494015434	304.777044944849	466.49867653887	285.789058148476	282.412068592725	286.594188115208	370.586071833051	284.931771618803	0.378911651112182	0.0440983986305787	0.956473999838579	BET1	NC_010451.4	73782157	73792653	-	1474	protein_coding	Bet1 golgi vesicular membrane trafficking protein	-
100153541	569.064842525795	588.92302838574	825.047246110068	544.59803038783	516.168874431647	505.002398388879	661.011705673867	521.923101069452	0.340576798241611	0.0441321661735217	0.956473999838579	AIFM2	NC_010456.5	73054433	73074605	-	2186	protein_coding	apoptosis inducing factor%2C mitochondria associated 2%2C transcript variant X8	-
110257549	0	4.68887761453614	7.71072192626232	0	0	0	4.13319984693282	0	4.43265434256302	0.0441505934123905	0.956473999838579	C18H7orf57	NC_010460.4	48451099	48473246	-	2215	protein_coding	chromosome 18 C7orf57 homolog%2C transcript variant X3	-
100739163	3289.09914864909	3190.31232893039	4984.98172532859	3087.72094293283	2933.06616557163	3016.16411358421	3821.46440096936	3012.31707402956	0.343208671355741	0.0443708903585132	0.956473999838579	LOC100739163	NC_010444.4	4978761	4982233	-	1274	protein_coding	glutathione S-transferase P-like%2C transcript variant X1	-
397507	1002.31925204543	982.788748006776	1476.60324887923	900.335459411806	887.429683705229	941.818818936222	1153.90374964381	909.861320684419	0.342729287666053	0.0445440380997409	0.956473999838579	CYBA	NC_010448.4	1015212	1021422	+	818	protein_coding	cytochrome b-245%2C alpha polypeptide	-
100154852	2.86923450013006	1.87555104581446	6.74688168547953	14.9889366161788	20.0967389635272	4.26162361509603	3.83055574380801	13.1157663982674	-1.77964231969317	0.044618369620437	0.956473999838579	LOC100154852	NC_010446.5	91402248	91461051	+	2124	protein_coding	olfactory receptor 10C1-like%2C transcript variant X1	-
100739527	0	0	0	3.99704976431435	1.05772310334354	4.26162361509603	0	3.1054654942513	-4.14848431947599	0.0446267739959215	0.956473999838579	TMC2	NC_010459.5	32977890	33047982	-	2772	protein_coding	transmembrane channel like 2	-
100157902	214.236176009711	258.826044322395	414.4513035366	210.844375067582	199.909666531929	220.53902208122	295.837841289569	210.43102122691	0.491267860748609	0.0446393252978791	0.956473999838579	DNPH1	NC_010449.5	38263819	38267361	-	1196	protein_coding	2'-deoxynucleoside 5'-phosphate N-hydrolase 1%2C transcript variant X1	-
100153520	154.938663007023	144.417430527713	144.576036117418	214.841424831896	214.717789978738	156.614667854779	147.977376550718	195.391294221805	-0.401660531517686	0.0446475509329569	0.956473999838579	HKDC1	NC_010456.5	72285941	72343990	+	11870	protein_coding	hexokinase domain containing 1	-
100516469	51.646221002341	52.5154292828048	26.0236865011353	74.944683080894	66.6365555106429	67.1205719377625	43.3951122620937	69.5672701764331	-0.680411198823746	0.0447174234778636	0.956473999838579	MTMR7	NC_010459.5	5007560	5122367	-	2354	protein_coding	myotubularin related protein 7	-
100521735	87.9898580039884	93.7775522907229	150.359077562115	74.944683080894	55.001601373864	87.3632841094686	110.708829285609	72.4365228547422	0.611562599482521	0.0447191509222146	0.956473999838579	NAAA	NC_010450.4	71573783	71603256	-	2298	protein_coding	N-acylethanolamine acid amidase	-
110255361	103.292442004682	128.47524663829	53.0112132430534	159.881990572574	157.600742398187	122.521678934011	94.9263006286753	146.668137301591	-0.627291671221959	0.0447385344462214	0.956473999838579	LOC110255361	NC_010451.4	3018492	3070593	+	10345	protein_coding	interferon-induced very large GTPase 1-like%2C transcript variant X4	-
100522141	0	0	0	0	5.28861551671769	6.39243542264404	0	3.89368364645391	-4.47093728478366	0.0447578663624099	0.956473999838579	LOC100522141	NC_010448.4	48509998	48554374	-	5009	protein_coding	tetratricopeptide repeat protein 9B%2C transcript variant X2	-
100514664	0	0	0	0	5.28861551671769	6.39243542264404	0	3.89368364645391	-4.47093728478366	0.0447578663624099	0.956473999838579	BEND4	NC_010450.4	33137738	33177702	-	7833	protein_coding	BEN domain containing 4%2C transcript variant X1	-
100736809	6870.86021631145	6556.92645616734	8291.91759145434	6258.38066847519	6107.29319870559	6143.13044116093	7239.90142131104	6169.6014361139	0.230765725220919	0.0448008817998843	0.956473999838579	RPL21	NC_010453.5	4731747	4736177	+	1176	protein_coding	ribosomal protein L21%2C transcript variant X1	-
100514408	1286.37346755831	1323.2012628221	1911.29519747227	1266.06551284657	1139.16778230099	1183.66595909292	1506.95664261756	1196.29975141349	0.332919540979829	0.0448803330694145	0.956473999838579	AP2S1	NC_010448.4	52695640	52703263	-	943	protein_coding	adaptor related protein complex 2 sigma 1 subunit%2C transcript variant X2	-
102162205	74.6000970033815	74.0842663096711	52.0473730022706	84.9373074916798	103.656864127667	101.213560858531	66.9105787717744	96.6025774926258	-0.52855240665416	0.0448936253294711	0.956473999838579	LOC102162205	NC_010450.4	120788180	120810974	+	12906	protein_coding	uncharacterized LOC102162205%2C transcript variant X2	-
397181	174.06689300789	150.981859188064	258.309184529788	146.891578838552	133.273111021286	138.502767490621	194.452645575247	139.55581911682	0.47790824052326	0.0450356532997551	0.956473999838579	SHMT1	NC_010454.4	60414421	60435451	+	5377	protein_coding	serine hydroxymethyltransferase 1%2C transcript variant X8	-
100156344	1028.1423625466	965.908788594446	1337.81025420651	892.341359883178	855.697990604923	957.799907492833	1110.62046844919	901.946419326978	0.300181326476832	0.0450971759856783	0.956473999838579	SH3GLB2	NC_010443.5	269313788	269332351	-	2310	protein_coding	SH3 domain containing GRB2 like%2C endophilin B2%2C transcript variant X12	-
100627731	371.087662016821	360.105800796376	326.741841625366	446.670311162128	472.802227194562	380.349907647321	352.645101479521	433.274148668004	-0.297177297535738	0.0451211162135831	0.956473999838579	ZBTB41	NC_010452.4	20046236	20089945	-	8793	protein_coding	zinc finger and BTB domain containing 41%2C transcript variant X1	ZBTB
110257746	12.4333495005636	11.2533062748867	15.4214438525246	4.99631220539293	5.28861551671769	4.26162361509603	13.036033209325	4.84885044573555	1.42568293167005	0.0452452913300973	0.956473999838579	LOC110257746	NC_010461.5	568236	586124	-	1897	lncRNA	uncharacterized LOC110257746	-
100737739	1799.01003158155	1908.37318911621	2312.25273763791	1680.75942589418	1731.49272017337	1655.64077446481	2006.54531944522	1689.29764017745	0.248249317552452	0.0453598653351029	0.956473999838579	RND1	NC_010447.5	14914652	14922032	-	1658	protein_coding	Rho family GTPase 1	-
106510206	101.379619004595	128.47524663829	54.938893724619	160.881253013652	138.561726538004	133.175737971751	94.9312531225016	144.206239174469	-0.60282592117488	0.0453600098360073	0.956473999838579	CELSR2	NC_010446.5	110819422	110845354	-	10830	protein_coding	cadherin EGF LAG seven-pass G-type receptor 2	-
110257384	559.500727525361	584.234150771204	761.433790218404	515.619419596551	490.783519951402	530.572140079456	635.056222838323	512.325026542469	0.309686924197517	0.0453831856362206	0.956473999838579	TCEA2	NC_010459.5	62866594	62888790	+	1656	protein_coding	transcription elongation factor A2%2C transcript variant X4	-
100516295	2324.07994510535	2165.32368239279	3680.90587954947	1903.59495025471	2018.13568117947	2316.19243480469	2723.4365023492	2079.30768874629	0.38933217648457	0.0454612431838291	0.956473999838579	LOC100516295	NC_010455.5	71760464	71762035	-	1572	protein_coding	histone H1x	-
110261294	36.3436370016474	30.9465922559386	19.2768048156558	40.969760084222	59.2324937872382	46.8778597660563	28.8556780244139	49.0267045458388	-0.763215892919744	0.0454623415146343	0.956473999838579	ZNF331	NC_010448.4	56595906	56611447	-	7375	protein_coding	zinc finger protein 331%2C transcript variant X5	zf-C2H2
100517336	321.354264014566	302.901493899035	361.440090293546	258.808972239354	282.412068592725	256.762822809536	328.565282735716	265.994621213871	0.304723193950121	0.0454738314453915	0.956473999838579	THUMPD2	NC_010445.4	100557168	100597664	+	2355	protein_coding	THUMP domain containing 2%2C transcript variant X4	-
100627516	916.242217041532	814.926929406382	1039.98361980463	809.402577273655	755.214295787287	745.784132641805	923.717588750848	770.133668567582	0.262048799536484	0.0456227271013769	0.956473999838579	SLC38A5	NC_010461.5	42590608	42601537	-	2005	protein_coding	solute carrier family 38 member 5%2C transcript variant X4	-
110255790	749.826616033988	699.580540088793	1384.07458576409	688.491821903146	656.846047176338	703.167896490845	944.493913962289	682.83525519011	0.467891520255825	0.0456309803607221	0.956473999838579	MRPL57	NC_010453.5	1320846	1321829	+	876	protein_coding	mitochondrial ribosomal protein L57	-
100514856	908.590925041185	974.348768300611	693.964973363609	1113.17835936155	1072.53122679035	987.631272798505	858.968222235135	1057.7802863168	-0.300329002725288	0.0457387268617881	0.956473999838579	APBB2	NC_010450.4	31921587	32302237	-	7629	protein_coding	amyloid beta precursor protein binding family B member 2%2C transcript variant X22	-
100188979	924.849920541922	1016.54866683144	641.917600361338	1133.16360818312	1066.18488817029	1074.99455690797	861.105395911565	1091.44768442046	-0.341892235419631	0.0458725814181987	0.956473999838579	EPHA4	NC_010457.5	123350867	123501872	-	6393	protein_coding	EPH receptor A4%2C transcript variant X1	-
100512797	55.4718670025145	71.2709397409494	7.71072192626232	90.9328821381514	103.656864127667	88.4286900132426	44.8178428899087	94.3394787596869	-1.07288561692519	0.0458985054281177	0.956473999838579	GVIN1	NC_010451.4	2874233	2882380	+	8146	protein_coding	GTPase%2C very large interferon inducible 1	-
100155396	585.323838026532	541.096476717471	524.329090985838	628.536075438431	670.596447519804	645.635977687048	550.249801909947	648.256166881761	-0.236344490740741	0.0459659073151516	0.956473999838579	ESF1	NC_010459.5	22418945	22480307	-	3199	protein_coding	ESF1 nucleolar pre-rRNA processing protein homolog	-
110256106	57.3846900026012	57.204306897341	19.2768048156558	76.9432079630512	71.9251710273606	82.0362545905986	44.6219339051993	76.9682111936701	-0.785597336126524	0.0459854962689092	0.956473999838579	LOC110256106	NC_010454.4	52314971	52402489	-	3429	lncRNA	uncharacterized LOC110256106%2C transcript variant X1	-
100156614	74.6000970033815	54.3909803286193	58.7942546877502	90.9328821381514	86.7332944741702	90.5595018207906	62.5951106732503	89.4085594777041	-0.514777823458876	0.0459929339123184	0.956473999838579	KCNA3	NC_010446.5	109495220	109498548	+	3329	protein_coding	potassium voltage-gated channel subfamily A member 3	-
100738579	1192.64514055406	1290.37911952035	832.75796803633	1417.95340389051	1298.88397090587	1464.93311768926	1105.26074270358	1393.92349749521	-0.334669350324741	0.0460435729648702	0.956473999838579	LIMD1	NC_010455.5	28730192	28811584	+	7194	protein_coding	LIM domains containing 1	-
100627746	442.818524520072	372.29688259417	529.148292189752	340.748492407798	347.990901000024	378.219095839773	448.087899767998	355.652829749198	0.33326110807518	0.0460702973853244	0.956473999838579	C5H12orf57	NC_010447.5	63779510	63781307	-	765	protein_coding	chromosome 5 C12orf57 homolog	-
110261343	53.5590440024277	46.8887761453614	138.792994672722	46.9653347306936	48.6552627538028	35.1583948245422	79.7469382735036	43.5929974363462	0.870263598416875	0.0461897553832213	0.956473999838579	TMEM240	NC_010448.4	63721655	63727457	-	1490	protein_coding	transmembrane protein 240%2C transcript variant X2	-
102164646	209.454118509494	142.541879481899	236.140858991783	136.898954427766	152.31212688147	139.568173394395	196.045618994392	142.926418234544	0.455670379589578	0.0462143472083299	0.956473999838579	CMC1	NC_010455.5	14682224	14757898	+	2577	protein_coding	C-X9-C motif containing 1%2C transcript variant X9	-
100516827	85.1206235038584	89.0886746761867	124.33539106098	72.9461581987368	71.9251710273606	61.7935424188924	99.514896413675	68.88829054833	0.529719155766607	0.0462473719172271	0.956473999838579	SLC16A11	NC_010454.4	52434607	52442476	-	6793	protein_coding	solute carrier family 16 member 11%2C transcript variant X5	-
100512416	0.956411500043353	0	0	0.999262441078586	4.23089241337416	7.45784132641805	0.318803833347784	4.22933206029026	-3.62752518368822	0.0462703451455603	0.956473999838579	FOXA3	NC_010448.4	52181095	52188777	+	1942	protein_coding	forkhead box A3	Fork_head
100158037	4084.83351668516	4282.82081311731	2803.81126043714	4812.44791623447	4491.09229679667	4608.94593972636	3723.8218634132	4637.4953842525	-0.316541914248237	0.0462799534553941	0.956473999838579	DDX60	NC_010456.5	21077491	21163563	+	7651	protein_coding	DExD/H-box helicase 60%2C transcript variant X3	-
100515982	0	0	0	0	0	17.0464944603841	0	5.68216482012804	-5.01742243270722	0.0462983341390796	0.956473999838579	NPC1L1	NC_010460.4	50726854	50757676	+	7814	protein_coding	NPC1 like intracellular cholesterol transporter 1	-
100511551	223.800291010145	211.937268177034	141.68451539507	254.81192247504	267.603945145915	245.043357868022	192.474024860749	255.819741829659	-0.41015986629112	0.0463462008902318	0.956473999838579	S1PR2	NC_010444.4	69050396	69057270	-	1867	protein_coding	sphingosine-1-phosphate receptor 2%2C transcript variant 1	-
396648	1283.50423305818	1179.72160781729	1368.65314191156	1066.21302463085	1064.0694419636	1155.9654055948	1277.29299426234	1095.41595739642	0.221623733176651	0.0463765907278759	0.956473999838579	HSP70.2	NC_010449.5	23925929	23927854	+	1926	protein_coding	heat shock protein 70.2	-
100155219	3079.6450301396	3109.66363396037	4546.43441577242	2861.88763124907	2788.15810041357	2961.82841249174	3578.58102662413	2870.62471471813	0.317993947204396	0.0464168488669961	0.956473999838579	TMED3	NC_010449.5	48431629	48442247	+	1571	protein_coding	transmembrane p24 trafficking protein 3%2C transcript variant X1	-
100524729	641.75211652909	551.41200746945	891.552222724081	520.615731801944	572.228198908855	522.048892849264	694.90544890754	538.297607853354	0.368304140688388	0.0464398560029907	0.956473999838579	TRAPPC5	NC_010444.4	71470441	71472614	-	841	protein_coding	trafficking protein particle complex 5%2C transcript variant X1	-
100737756	166.415601007543	170.675145169116	174.455083581685	214.841424831896	243.276313769014	193.903874486869	170.515276586115	217.340537695926	-0.350090155963813	0.0466032429811002	0.956473999838579	LOC100737756	NC_010448.4	62465108	62486701	-	5780	protein_coding	zinc finger protein 850-like%2C transcript variant X3	-
100519398	542.285320524581	577.669722110853	281.441350308575	674.502147728046	663.192385796399	603.019741536088	467.132130981336	646.904758353511	-0.469591261373833	0.0466406296696634	0.956473999838579	OSMR	NC_010458.4	24041312	24101842	+	5424	protein_coding	oncostatin M receptor%2C transcript variant X1	-
100518971	702.006041031821	691.140560382628	1240.46238988745	618.543451027645	618.76801545597	706.364114202167	877.8696637673	647.891860228594	0.438212920641994	0.0466906475933945	0.956473999838579	SELENOO	NC_010447.5	467546	480836	-	2369	protein_coding	selenoprotein O	-
110259542	8583.79321288909	7817.29675895466	13899.5401123286	7609.38348881344	7709.74370027106	7903.18099419559	10100.2100280575	7740.76939442669	0.383826386156267	0.0467216474262623	0.956473999838579	RPS14	NC_010444.4	151430047	151433951	-	771	protein_coding	ribosomal protein S14%2C transcript variant X2	-
110255933	938.239681542529	831.806888818712	1533.46982308542	769.432079630511	801.754112334403	891.744741458844	1101.17213114889	820.976977807919	0.423602811266344	0.0467544441819457	0.956473999838579	PCYT2	NC_010454.4	1084416	1091031	+	1912	protein_coding	phosphate cytidylyltransferase 2%2C ethanolamine%2C transcript variant X2	-
100522272	784.257430035549	790.544765810794	549.38893724619	859.365699327584	878.967898878481	909.856641823002	708.063711030844	882.730080009689	-0.317899478707527	0.0467570341098286	0.956473999838579	FOXK2	NC_010454.4	560848	615646	-	7705	protein_coding	forkhead box K2%2C transcript variant X3	Fork_head
100520414	199.890003509061	203.497288470869	220.719415139259	137.898216868845	175.582035155027	171.530350507615	208.035569039729	161.670200843829	0.364767512791583	0.0468864149929367	0.956473999838579	KNSTRN	NC_010443.5	130916956	130930172	-	2330	protein_coding	kinetochore localized astrin/SPAG5 binding protein%2C transcript variant X1	-
724069	682.877811030954	612.36741645842	859.745494778248	577.573690943423	602.902168905817	562.534317192676	718.330240755874	581.003392347305	0.305938286803505	0.0470438992862171	0.956473999838579	CAPN10	NC_010457.5	139557643	139568764	+	2649	protein_coding	calpain 10%2C transcript variant X2	-
100155653	202.759238009191	230.692778635178	272.76678814153	164.878302777967	186.159266188463	194.969280390643	235.406268261966	182.002283119024	0.371681630037099	0.0470841363161971	0.956473999838579	PRKRA	NC_010457.5	84134273	84156596	-	1707	protein_coding	protein activator of interferon induced protein kinase EIF2AK2	-
100156543	375.869719517038	391.052393052314	659.266724695428	337.750705084562	346.933177896681	367.565036802033	475.39627908826	350.749639927758	0.438606266511219	0.0472641731411389	0.956473999838579	OGFOD2	NC_010456.5	29890003	29895405	-	1707	protein_coding	2-oxoglutarate and iron dependent oxygenase domain containing 2%2C transcript variant X1	-
100626847	23.9102875010838	30.9465922559386	62.6496156508813	14.9889366161788	25.3853544802449	19.1773062679321	39.1688318026346	19.8505324547853	0.981697149978776	0.047332181747947	0.956473999838579	MEIG1	NC_010452.4	46771820	46800955	-	2805	protein_coding	meiosis/spermiogenesis associated 1%2C transcript variant X3	-
100513229	203.715649509234	205.372839516683	279.513669827009	196.854700892482	155.4852961915	167.268726892519	229.534052950975	173.202907992167	0.405247499387128	0.0473904035813626	0.956473999838579	FADS6	NC_010454.4	6353716	6368987	+	3809	protein_coding	fatty acid desaturase 6%2C transcript variant X1	-
100621967	564.282785025578	507.336557892811	809.625802257543	452.6658858086	469.629057884531	527.375922368134	627.081715058644	483.223622020421	0.375957946680065	0.0474551839007642	0.956473999838579	ATPAF2	NC_010454.4	60617642	60633210	+	1253	protein_coding	ATP synthase mitochondrial F1 complex assembly factor 2%2C transcript variant X1	-
100151816	4310.54663069539	4480.69144845074	3031.27755726187	4906.37858569586	4921.58559985749	4728.27140094904	3940.83854546933	4852.07852883413	-0.300074001704421	0.0475092864535489	0.956473999838579	LOC100151816	NC_010456.5	101254818	101266105	+	1504	protein_coding	interferon-induced protein with tetratricopeptide repeats 5	-
100520570	1243.33495005636	1201.29044484416	1086.2479513622	1408.96004192081	1296.76852469918	1391.42011032885	1176.95778208757	1365.71622564961	-0.214620551649859	0.0475185503729885	0.956473999838579	MTCL1	NC_010448.4	99062347	99178570	-	6775	protein_coding	microtubule crosslinking factor 1	-
100514337	29.6487565013439	49.7021027140831	80.9625802257543	28.978610791279	30.6739699969626	29.8313653056722	53.4378131470605	29.8279820313046	0.841009519620169	0.047783145275113	0.956473999838579	PRAM1	NC_010444.4	70803092	70812859	+	3848	protein_coding	PML-RARA regulated adaptor molecule 1%2C transcript variant X2	-
100153818	708.700921532124	690.20278485972	896.371423927995	636.530174967059	599.728999595787	650.963007205919	765.091710106613	629.074060589588	0.282245963234534	0.0478598947350282	0.956473999838579	C7H6orf125	NC_010449.5	29902089	29929802	-	477	protein_coding	uncharacterized protein C6orf125 homolog	-
100155141	380.651777017254	366.670229456726	453.004913167911	303.77578208789	339.529116173276	332.40664197749	400.108973213964	325.237180079552	0.299064868047609	0.0478823105872694	0.956473999838579	EEF1E1	NC_010449.5	5368341	5390665	-	1746	protein_coding	eukaryotic translation elongation factor 1 epsilon 1%2C transcript variant X1	-
100511737	990.842314044913	1021.23754444597	1521.90374019603	982.27497958025	876.852452671794	916.249077245646	1177.99453289564	925.125503165897	0.348441355204958	0.0481177593284255	0.956473999838579	C2H11orf95	NC_010444.4	8282040	8292265	+	7203	protein_coding	chromosome 2 C11orf95 homolog	-
100737040	1799.96644308159	1968.39082258227	955.165678615745	2190.38327084426	2207.46811667797	2012.5517522291	1574.5076480932	2136.80104658378	-0.440499525942618	0.0481324342219289	0.956473999838579	POLR2A	NC_010454.4	52779833	52806210	+	6728	protein_coding	RNA polymerase II subunit A	-
100156493	35.387225501604	23.4443880726807	20.2406450564386	40.969760084222	42.3089241337416	50.0740774773783	26.3574195435745	44.450920565114	-0.753450652328173	0.0482871142445759	0.956473999838579	MN1	NC_010456.5	45093660	45142476	-	8652	protein_coding	MN1 proto-oncogene%2C transcriptional regulator	-
100621691	911.460159541315	896.513399899311	1214.43870338632	843.377500270327	802.811835437746	823.558763617308	1007.47075427565	823.249366441794	0.291173574341963	0.0483099454921123	0.956473999838579	ISCU	NC_010456.5	42216103	42222570	-	962	protein_coding	iron-sulfur cluster assembly enzyme	-
100524456	480.118573021763	484.829945343037	637.098399157424	450.667360926442	432.608749267507	408.050461145445	534.015639174075	430.442190446465	0.310706708813613	0.0483577779755406	0.956473999838579	GGACT	NC_010453.5	69287685	69349540	-	4151	protein_coding	gamma-glutamylamine cyclotransferase%2C transcript variant X10	-
110261058	41.1256945018642	20.631061503959	41.44513035366	16.987461498336	19.0390158601837	19.1773062679321	34.4006287864944	18.4012612088173	0.902473649015912	0.0483589065155176	0.956473999838579	TMEM238	NC_010448.4	59551569	59556013	-	1822	protein_coding	transmembrane protein 238	-
100156264	788.083076035723	820.553582543825	430.836587629907	869.35832373837	998.490609556301	885.3523060362	679.824415403152	917.733746443624	-0.432737172001916	0.0484129585941946	0.956473999838579	PTEN	NC_010456.5	99929590	100021619	+	2413	protein_coding	phosphatase and tensin homolog	-
100738603	245.797755511142	268.203799551467	213.008693212997	280.792745943083	298.277915142878	333.472047881264	242.336749425202	304.180902989075	-0.327207455375117	0.0486185055308931	0.956473999838579	PANX1	NC_010451.4	26443425	26491010	+	6577	protein_coding	pannexin 1	-
100521514	2215.0490341004	2084.67498742277	3509.34231669014	2124.43194973307	1937.74872532536	1974.19713969324	2603.02211273777	2012.12593825056	0.371389335821796	0.048641898381501	0.956473999838579	GALK1	NC_010454.4	5642012	5651186	+	1328	protein_coding	galactokinase 1	-
100156549	1704.32529307725	1711.44032930569	1416.8451539507	1970.54553380697	1862.65038498797	1828.2365308762	1610.87025877788	1887.14414989038	-0.228375609528925	0.0487446721486395	0.956473999838579	BCL6	NC_010455.5	125377247	125401328	-	10907	protein_coding	B-cell CLL/lymphoma 6%2C transcript variant X6	ZBTB
100157661	859.813938538974	861.815705551743	573.48494326576	1031.2388391931	936.084946459032	931.164759898482	765.038195785492	966.162848516872	-0.336709516808584	0.0489696177071971	0.956473999838579	DCAF10	NC_010443.5	238567612	238633471	+	6880	protein_coding	DDB1 and CUL4 associated factor 10%2C transcript variant X3	-
397479	34.4308140015607	38.4487964391964	20.2406450564386	56.9579591414794	50.7707089604899	45.8124538622823	31.0400851657319	51.1803739880839	-0.721151995424468	0.0489901402423388	0.956473999838579	NR4A3	NC_010443.5	241569867	241611735	+	5788	protein_coding	nuclear receptor subfamily 4 group A member 3%2C transcript variant X1	NGFIB-like
100518558	295.531153513396	293.523738669963	462.643315575739	231.828886330232	283.469791696068	270.613099558598	350.566069253033	261.970592528299	0.420434659625243	0.0490970383572632	0.956473999838579	ISOC2	NC_010448.4	59602100	59609659	-	1191	protein_coding	isochorismatase domain containing 2%2C transcript variant X1	-
100519863	1317.93504705974	1286.62801742872	985.044726080011	1482.90546256062	1360.23191089979	1497.96070070625	1196.53593018949	1447.03269138889	-0.274184262327745	0.0491703638540738	0.956473999838579	TP53BP2	NC_010452.4	19823932	19889883	-	5256	protein_coding	tumor protein p53 binding protein 2%2C transcript variant X1	-
100521048	680.964988030867	704.269417703329	888.660702001732	626.537550556274	608.190784422535	639.243542264404	757.965035911976	624.657292414404	0.278950933220213	0.0491860331004984	0.956473999838579	BOD1	NC_010458.4	50734510	50743417	+	1643	protein_coding	biorientation of chromosomes in cell division 1%2C transcript variant X1	-
100526013	431.341586519552	404.181250373016	719.024819623961	367.72857831692	399.819333063858	384.611531262417	518.182552172176	384.053147547731	0.432054507032142	0.0492025977441956	0.956473999838579	THAP7	NC_010456.5	50591412	50593778	-	1280	protein_coding	THAP domain containing 7%2C transcript variant X2	THAP
397219	43.0385175019509	38.4487964391964	17.3491243340902	55.9586967004008	53.9438782705205	57.5319188037964	32.9454794250792	55.8114979249059	-0.759618269266407	0.0493088480591053	0.956473999838579	PAPPA	NC_010443.5	256544496	256784813	+	11108	protein_coding	pappalysin 1	-
100525295	785.213841535592	850.562399276856	410.595942573468	940.30595705495	899.064637842008	962.061531107929	682.124061128639	933.810708668296	-0.452959892277848	0.0493813495982231	0.956473999838579	BOD1L1	NC_010450.4	9197064	9254422	-	10735	protein_coding	biorientation of chromosomes in cell division 1 like 1%2C transcript variant X1	-
100522198	3424.90958165525	3573.86251779945	2649.59682191189	3904.11835729404	3855.4007116872	3770.47149345621	3216.12297378886	3843.33018747915	-0.257004350128759	0.0493885406299203	0.956473999838579	NUP98	NC_010451.4	6319616	6419652	+	6732	protein_coding	nucleoporin 98	-
100736981	5415.20191324546	5126.81878373382	7050.49136132611	4921.36752231204	4848.60270572678	4867.83957434344	5864.1706861018	4879.26993412742	0.265233722125042	0.0495142759558057	0.956473999838579	EIF1	NC_010454.4	20974498	20977075	-	1305	protein_coding	eukaryotic translation initiation factor 1	-
100153228	771.824080534986	835.557990910341	357.584729330415	907.330296499356	961.470300939277	910.922047726776	654.988933591914	926.574215055137	-0.500291111621663	0.0495766585084072	0.956473999838579	TNKS	NC_010457.5	55513874	55681544	-	8800	protein_coding	tankyrase	-
100142626	1268.20164905749	1220.0459553023	1699.25034450006	1140.15844527067	1146.5718440244	1139.98431703819	1395.83264961995	1142.23820211108	0.289176796830445	0.0495768134071161	0.956473999838579	NME1	NC_010454.4	27416308	27435044	+	885	protein_coding	NME/NM23 nucleoside diphosphate kinase 1%2C transcript variant X1	-
595105	359.610724016301	297.274840761592	275.658308863878	351.740379259662	427.32013375079	387.807748973739	310.84795788059	388.956087328064	-0.323038474813294	0.0495887379975029	0.956473999838579	CASP8	NC_010457.5	104923659	104948470	+	3285	protein_coding	caspase 8%2C transcript variant X2	-
100512571	584.367426526488	529.843170442584	649.6283222876	508.624582509	487.610350641371	475.171033083207	587.946306418891	490.468655411193	0.261170043872501	0.0495974045039679	0.956473999838579	HMGN3	NC_010443.5	86954468	86987465	+	1499	protein_coding	high mobility group nucleosomal binding domain 3	-
100522621	341.438905515477	315.092575696829	430.836587629907	281.792008384161	304.624253762939	277.005534981242	362.456022947404	287.807265709448	0.332524709746765	0.0496224595872479	0.956473999838579	PTOV1	NC_010448.4	54865591	54873751	+	2958	protein_coding	prostate tumor overexpressed 1%2C transcript variant X2	-
110256864	0	0.937775522907229	12.5299231301763	0	0	0	4.48923288436117	0	4.55102785954792	0.0498551889198719	0.956473999838579	LOC110256864	NC_010456.5	41990418	41992380	-	1571	protein_coding	uncharacterized LOC110256864	-
100155211	288.836273013092	334.785861677881	361.440090293546	255.811184916118	285.585237902756	251.435793290666	328.35407499484	264.277405369846	0.313313340900671	0.0499568777532247	0.956473999838579	SLC18B1	NC_010443.5	30923716	30956898	+	6079	protein_coding	solute carrier family 18 member B1%2C transcript variant X4	-
